# Supplementary material for: Comparison of Intact Arabidopsis thaliana Leaf Transcript Profiles during Treatment with Inhibitors of Mitochondrial Electron Transport and TCA Cycle
Source: PLoS One. 2012 Sep 18;7(9):e44339. doi: 10.1371/journal.pone.0044339 (PMC3445595; doi:10.1371/journal.pone.0044339)
Supplement: Resource S1 — Genes oppositely regulated during AA and MFA treatments. (XLS) [file pone.0044339.s001.xls]

## Sheet: Sheet1
Supplemental Resource S1. Genes Oppositely Regulated during AA and MFA Treatments (Down-regulated with MFA, Upregulated with AA)
		AA			MFA
Gene Locus		FC (log2)	q		FC (log2)	q		Gene description, abbreviated
At1g10070		1.52259	0.02		-0.938579	0.03		branched-chain amino acid aminotransferase 2
At2g19800		1.12498	<0.01		-1.87866	0.03		expressed protein similar to myo-inositol oxygenase
At3g26200		1.30015	0.04		-0.949062	0.03		cytochrome P450 71B22, putative (CYP71B22)
At3g47340		0.893954	<0.01		-0.547456	<0.01		asparagine synthetase 1 [glutamine-hydrolyzing] / glutamine-dependent asparagine synthetase 1 (ASN1)
At3g57520		1.65281	<0.01		-1.02338	<0.01		alkaline alpha galactosidase, putative similar to alkaline alpha galactosidase II [Cucumis melo]
At4g03410		0.590356	0.02		-0.543362	<0.01		peroxisomal membrane protein-related
At4g36410		1.28333	0.05		-1.00716	0.02		ubiquitin-conjugating enzyme 17 (UBC17) E2
At5g02020		0.556633	0.04		-0.451955	0.04		expressed protein
At5g28770		0.774909	<0.01		-0.392158	0.01		bZIP transcription factor family protein similar to seed storage protein opaque-2
