# Supplementary material for: Comparison of Intact Arabidopsis thaliana Leaf Transcript Profiles during Treatment with Inhibitors of Mitochondrial Electron Transport and TCA Cycle
Source: PLoS One. 2012 Sep 18;7(9):e44339. doi: 10.1371/journal.pone.0044339 (PMC3445595; doi:10.1371/journal.pone.0044339)
Supplement: Resource S2 — MapMan BINs with rank sum adjusted probabilities of p<0.05 identified for the MFA- and AA-treatment q-value data sets. (XLS) [file pone.0044339.s002.xls]

## Sheet: Table S1
Supplemental Resource S2. MapMan BINs with rank sum adjusted probablilities of p < 0.05 identified for the MFA and AA q value data sets.
Nested or related BINs are grouped together. BINs are listed according to whether they occur in both data sets, have related counterparts in both data sets, or are
unique to a data set. Each BIN's rank sum adjusted p-value is listed as well as the number of genes with transcripts either increasing (Up) or decreasing (Down).
For BINs in which the numbers of up- and down-regulated genes were similar, either the histogram function of MapMan or analysis of exported
BIN data were used to determine whether the weight of the data indicated up- or down-regulation. These numbers are marked with askerisks.
For very large BINs, only the histogram function or the exported BIN data (i.e., no counts were done) was used to assess up- or down-regulation for the BIN.
In these cases, asterisks only are shown. Black squares indicate common BINs between the two data sets that had the same directional change.
Red squares indicate BINs in common that had different directional changes.
Color associated with a BIN group is only to guide the eye.
BINS IN COMMON
AA							MFA
BIN #	Name	No. genes in BIN	p-value	Down	Up	Comparison	BIN #	Name	No. genes in BIN	p-value	Down	Up
1	PS	157	1.2703e-23	146	11		1	PS	157	7.9049e-30	130	27
1.1	PS.lightreaction	94	3.2453e-23	92	2		1.1	PS.lightreaction	94	7.965e-25	85	9
1.1.1	PS.lightreaction.photosystem II	44	6.2462e-13	44	0		1.1.1	PS.lightreaction.photosystem II	44	3.7725e-11	39	5
1.1.1.1	PS.lightreaction.photosystem II.LHC-II	14	0.00061378	14	0		1.1.1.1	PS.lightreaction.photosystem II.LHC-II	14	0.0063	12	2
1.1.1.2	PS.lightreaction.photosystem II.PSII polypeptide subunits	30	4.8836e-09	30	0		1.1.1.2	PS.lightreaction.photosystem II.PSII polypeptide subunits	30	1.1529e-08	27	3
1.1.2	PS.lightreaction.photosystem I	19	0.0004396	19	0		1.1.2	PS.lightreaction.photosystem I	19	2.6164e-06	18	1
1.1.2.2	PS.lightreaction.photosystem I.PSI polypeptide subunits	12	0.0023	12	0		1.1.2.2	PS.lightreaction.photosystem I.PSI polypeptide subunits	12	1.5171e-05	12	0
1.1.4	PS.lightreaction.ATP synthase	7	0.0368	7	0		1.1.4	PS.lightreaction.ATP synthase	7	0.0085	7	0
1.1.5	PS.lightreaction.other electron carrier (ox/red)	13	0.0055	13	0		1.1.5	PS.lightreaction.other electron carrier (ox/red)	13	0.0048	11	2
1.1.5.2	PS.lightreaction.other electron carrier (ox/red).ferredoxin	7	0.0368	7	0
1.3	PS.calvin cyle	37	0.0109	32	5		1.3	PS.calvin cyle	37	0.0025	25	12
2.2.2	major CHO metabolism.degradation.starch	29	0.0017	25	4		2.2.2	major CHO metabolism.degradation.starch	29	0.00059309	24	5
13	amino acid metabolism	350	1.3977e-08	177	173**		13	amino acid metabolism	350	7.7384e-06	210	140
13.1	amino acid metabolism.synthesis	192	6.5575e-08	83	109
13.1.1	amino acid metabolism.synthesis.central amino acid metabolism	22	0.0268	11	11**
13.1.6	amino acid metabolism.synthesis.aromatic aa	53	1.4876e-06	17	36
							13.1.6.1	amino acid metabolism.synthesis.aromatic aa.chorismate	13	0.0288	11	2
13.1.6.5	amino acid metabolism.synthesis.aromatic aa.tryptophan	23	3.1214e-06	3	20
							13.2	amino acid metabolism.degradation	158	1.036e-05	104	54
							13.2.3.2	amino acid metabolism.degradation.aspartate family.threonine	16	0.0266	13	3
13.2.4	amino acid metabolism.degradation.branched chain group	38	0.0211	16	22		13.2.4	amino acid metabolism.degradation.branched chain group	38	0.0288	26	12
							13.2.4.1	amino acid metabolism.degradation.branched-chain group.shared	22	0.0027	18	4
17.2	hormone metabolism.auxin	249	0.00058262	178	71		17.2	hormone metabolism.auxin	249	0.042	129**	120
							17.2.2	hormone metabolism.auxin.signal transduction	27	0.0027	20	7
17.2.3	hormone metabolism.auxin.induced-regulated-responsive-activated	177	0.0013	126	51
17.5	hormone metabolism.ethylene	120	0.0028	54	66		17.5	hormone metabolism.ethylene	120	0.016	46	74
17.5.2	hormone metabolism.ethylene.signal transduction	43	2.7437e-05	11	32
20	stress	933	0.0136		***		20	stress	933	8.4499e-11	***
20.1	stress.biotic	469	6.8409e-05	243	226**		20.1	stress.biotic	469	0	131	338
21	redox.regulation	194	0.0008566	94	100**
21.4	redox.glutaredoxins	41	0.0136	15	26		21.4	redox.glutaredoxins	41	0.0343	12	29
23	nucleotide metabolism	157	0.0125	88	69**		23	nucleotide metabolism	157	0.0154	91	66
							26	misc	1457	0.0096		***
26.9	misc.glutathione S-transferases	51	0.00068443	22	29**		26.9	misc.glutathione S-transferases	51	2.4473e-06	8	43
27.3.27	RNA.regulation of transcription.NAC domain transcription factor family	108	0.0074	52	56**		27.3.27	RNA.regulation of transcription.NAC domain transcription factor family	108	0.0078	35	73
27.3.32	RNA.regulation of transcription.WRKY domain transcription factor family	74	2.058e-05	26	48		27.3.32	RNA.regulation of transcription.WRKY domain transcription factor family	74	0.0122	22	52
29.2.1	protein.synthesis.chloroplast/mito - plastid ribosomal protein	63	0.0148	53	10		29.2.1	protein.synthesis.chloroplast/mito - plastid ribosomal protein	63	0.00061056	45	18
29.2.1.1	protein.synthesis.chloroplast/mito - plastid ribosomal protein.chloroplast	29	0.0024	28	1		29.2.1.1	protein.synthesis.chloroplast/mito - plastid ribosomal protein.chloroplast	29	0.0026	22	7
							29.2.2	protein.synthesis.misc ribososomal protein	295	2.3308e-07	96	189
							29.4.1	protein.postranslational modification.kinase	126	0.0051	40	86
							29.4.1.57	protein.postranslational modification.kinase.receptor like cytoplasmatic kinase VII	46	0.0015	9	37
							29.5	protein.degradation	1499	0.0099		***
							29.5.11	protein.degradation.ubiquitin	1022	1.352e-10		**
29.5.11.3	protein.degradation.ubiquitin.E2	37	0.0132	16	21		29.5.11.3	protein.degradation.ubiquitin.E2	37	0.0274	26	11
29.5.11.4	protein.degradation.ubiquitin.E3	778	0.0358	**			29.5.11.4	protein.degradation.ubiquitin.E3	778	1.5241e-12		**
29.5.11.4.3	protein.degradation.ubiquitin.E3.SCF	747	0.0279	**			29.5.11.4.3	protein.degradation.ubiquitin.E3.SCF	747	1.9384e-12		**
29.5.11.4.3.2	protein.degradation.ubiquitin.E3.SCF.FBOX	709	0.0083	***			29.5.11.4.3.2	protein.degradation.ubiquitin.E3.SCF.FBOX	709	2.8294e-11		***
30	signalling	1190	6.8409e-05		***		30	signalling	1190	0.00079029		***
30.3	signalling.calcium	225	0.0034	114	111**		30.3	signalling.calcium	225	0.00044585	83	142
35	not assigned	10981	0.00026912		***
35.2	not assigned.unknown	6970	2.7198e-06		***		35.2	not assigned.unknown	6970	0.0011		***
BINS RELATED BUT NOT OVERLAPPING
See BIN 1 and nested BINs							1.2	PS.photorespiration	26	0.0022	20	6
See BIN 2.2.2							2	major CHO metabolism	103	0.0022	63	40
							2.1	major CHO metabolism.synthesis	34	0.0039	22	12
							2.1.2	major CHO metabolism.synthesis.starch	25	0.0027	18	7
							2.1.2.2	major CHO metabolism.synthesis.starch.starch synthase	6	0.0491	5	1
							2.1.2.4	major CHO metabolism.synthesis.starch.debranching	4	0.0256	4	0
							2.2.2.6	major CHO metabolism.degradation.starch.transporter	3	0.0427	3	0
See BIN 13 and nested BINs							13.2.5	amino acid metabolism.degradation.serine-glycine-cysteine group	14	0.00039441	13	1
							13.2.5.2	amino acid metabolism.degradation.serine-glycine-cysteine group.glycine	9	0.0086	8	1
17.6.3	hormone metabolism.gibberelin.induced-regulated-responsive-activated	17	0.0279	13	4
							17.8	hormone metabolism.salicylic acid	19	0.0101	3	16
							17.8.1	hormone metabolism.salicylic acid.synthesis-degradation	19	0.0101	3	16
See BINs 20 and 20.1							20.2.3	stress.abiotic.drought/salt	74	0.0274	43	31
21.2	redox.ascorbate and glutathione	56	7.569e-05	19	37
							21.1	redox.thioredoxin	67	0.0126	39	28
							21.6	redox.dismutases and catalases	14	0.0305	11	3
23.1.99	nucleotide metabolism.synthesis.unspecified	7	0.0121	0	7		See BIN 23
23.2	nucleotide metabolism.degradation	10	0.0235	0	10
23.4	nucleotide metabolism.phosphotransfer and pyrophosphatases	42	0.0358	20	22**
27.3.40	RNA.regulation of transcription.Aux/IAA family	28	0.0445	25	3		27.3.4	RNA.regulation of transcription.ARF, Auxin Response Factor family	22	0.0274	15	7
							27.3.6	RNA.regulation of transcription.bHLH,Basic Helix-Loop-Helix family	143	0.0282	79	64
							27.3.24	RNA.regulation of transcription.MADS box transcription factor family	113	0.0043	33	80
27.3.26	RNA.regulation of transcription.MYB-related transcription factor family	44	0.0237	34	10		27.3.25	RNA.regulation of transcription.MYB domain transcription factor family	163	0.0297	54	109
							27.3.37	RNA.regulation of transcription.AS2,Lateral Organ Boundaries Gene Family- Class I	42	0.0356	11	31
							27.3.62	RNA.regulation of transcription.Nucleosome/chromatin assembly factor group A (NAP1 homologs)	18	0.0209	14	4
27.3.71	RNA.regulation of transcription.SNF7	13	0.0168	2	1
29.3	protein.targeting	167	0.0261	91	76**		29.1	protein.aa activation	86	0.0137	54	32
29.5.11.20	protein.degradation.ubiquitin.proteasom	61	0.00054053	19	42		29.2	protein.synthesis	510	0.0189	206	304
							29.5.2	protein.degradation.autophagy	18	0.0288	13	5
							29.5.9	protein.degradation.AAA type	47	0.0297	15	32
							29.6	protein.folding	47	0.0038	32	15
							29.8	protein assembly and cofactor ligation	14	0.0027	14	1
30.2.3	signalling.receptor kinases.leucine rich repeat III	45	0.0207	36	9		30.2	signalling.receptor kinases	489	4.7695e-05		***
30.6	signalling.MAP kinases	50	0.0065	22	28**		30.2.5	signalling.receptor kinases.leucine rich repeat V	9	0.0438	8	1
							30.2.12	signalling.receptor kinases.leucine rich repeat XII	10	0.0212	0	10
							30.2.17	signalling.receptor kinases.DUF 26	44	1.4102e-05	6	38
							30.2.19	signalling.receptor kinases.legume-lectin	17	0.0061	2	15
							30.2.25	signalling.receptor kinases.wall associated kinase	25	0.0232	4	21
							30.2.99	signalling.receptor kinases.misc	110	0.0154	31	79
35.1.5	not assigned.no ontology.pentatricopeptide (PPR) repeat-containing protein	463	1.3977e-08	358	105
							35.1.6	not assigned.no ontology.Toll-Interleukin-Resistance (TIR) domain-containing protein	13	0.0206	2	11
35.1.8	not assigned.no ontology.BSD domain-containing protein	8	0.0229	1	7
							35.1.40	not assigned.no ontology.glycine rich proteins	80	0.0212	26	54
UNIQUE BINS
8.1	TCA / org. transformation.TCA	42	0.0211	17	25		3	minor CHO metabolism	123	0.0027	73	52
							3.5	minor CHO metabolism.others	44	0.0078	29	15
9	mitochondrial electron transport / ATP synthesis	108	0.00061378	43	65
							4.13	glycolysis.PK	11	0.0143	1	10
10	cell wall	530	0.0055	350	180
10.1	cell wall.precursor synthesis	46	0.00055668	18	28		11	lipid metabolism	429	4.1993e-05	241	188
10.6	cell wall.degradation	171	0.0106	119	2		11.5	lipid metabolism.glyceral metabolism	6	0.0232	6	0
							11.8	lipid metabolism.'exotics' (steroids, squalene etc)	90	0.0338	55	35
15.2	metal handling.binding, chelation and storage	73	0.0368	39	34**		11.9.4	lipid metabolism.lipid degradation.beta-oxidation	37	0.0427	26	11
31.4	cell. vesicle transport	107	0.0054	51	56**		12.1	N-metabolism.nitrate metabolism	3	0.0485	0	3
34.19	transport.major intrinsic proteins	37	0.0106	29	8
34.19.1	transport.major intrinsic proteins.PIP	13	4.6947e-05	13	0		16.1.2	secondary metabolism.isoprenoids.mevalonate pathway	16	0.0158	14	2
							16.1.5	secondary metabolism.isoprenoids.terpenoids	43	0.0069	10	33
							16.8.3	secondary metabolism.flavonoids.dihydroflavonols	32	0.042	10	22
							19	tetrapyrrole synthesis	34	0.0072	22	12
							24	biodegradation of xenobiotics	24	0.042	18	6
							25	C1-metabolism	36	0.00079029	25	11
							26.10	misc.cytochrome P450	244	0.0189	80	164
							26.23	misc.rhodanese	7	0.0041	7	0
							28.1	DNA.synthesis/chromatin structure	324	0.0485	178	146
							28.1.3	DNA.synthesis/chromatin structure.histone	44	4.7446e-11	37	7
							31	cell	676	0.0189		***
							31.1	cell.organisation	385	0.0288	206	179
