# Supplementary material for: Comparison of Intact Arabidopsis thaliana Leaf Transcript Profiles during Treatment with Inhibitors of Mitochondrial Electron Transport and TCA Cycle
Source: PLoS One. 2012 Sep 18;7(9):e44339. doi: 10.1371/journal.pone.0044339 (PMC3445595; doi:10.1371/journal.pone.0044339)
Supplement: Resource S4 — Fold-change and q-value data for genes in BINs that appear in Figs. 5 and 6 and/or are discussed in the text. (XLS) [file pone.0044339.s004.xls]

## Sheet: Table S2
Supplemental Resource S4. Fold-change and q-value data for genes in MapMan BINs discused in text. FC, fold change. BINs listed in order discussed in text.
BIN	Locus Name	AA		MFA
		q-value	FC [log(2)]	q-value	FC [log(2)]	Description
20.1: Biotic stress
20.1	At4g37000	0.179874	-0.87096	0.238819	-0.464218	accelerated cell death 2 (ACD2)| identical to accelerated cell death 2 (ACD2) GI:12484129 from (Arabidopsis thaliana)
20.1	At5g24090	0.429905	-0.273099	0.0821199	0.178872	acidic endochitinase (CHIB1)| identical to SP|P19172 Acidic endochitinase precursor (EC 3.2.1.14) {Arabidopsis thaliana}
20.1	At1g75830	0.0400385	1.63607	0.1718	-0.845647	antifungal protein 1, AFP
20.1	At5g42340	0.569825	0.0333767	0.209497	0.18351	armadillo/beta-catenin repeat family protein / U-box domain-containing protein| low similarity to immediate-early fungal elicitor protein CMPG1 (Petroselinum crispum) GI:14582200, GI:14582198; contains Pfam profiles PF04564: U-box domain, PF00514: Armadil
20.1	At1g20780	0.275544	0.31759	0.316242	0.214603	armadillo/beta-catenin repeat protein-related / U-box domain-containing protein| low similarity to immediate-early fungal elicitor protein CMPG1 (Petroselinum crispum) GI:14582200; contains Pfam profile PF04564: U-box domain
20.1	At1g33950	0.603996	-0.76081	0.702025	0.0870406	avirulence-responsive family protein / avirulence induced gene (AIG1) family protein| similar to AIG1 protein SP:P54120 (Arabidopsis thaliana), NTGP4 GB:AAD09518 (Nicotiana tabacum); contains Pfam profile: PF00735 cell division protein (members of this fa
20.1	At4g09950	0.446195	0.18134	0.301088	0.109784	avirulence-responsive family protein / avirulence induced gene (AIG1) family protein| similar to AIG1 protein SP:P54120 (Arabidopsis thaliana); contains Pfam PF04548: AIG1 family;
20.1	At4g09940	0.490878	-0.788585	0.255456	0.133429	avirulence-responsive family protein / avirulence induced gene (AIG1) family protein| similar to AIG1 protein SP:P54120 (Arabidopsis thaliana); contains Pfam PF04548: AIG1 family;
20.1	At4g09930	0.269044	-0.600802	0.245489	0.192938	avirulence-responsive family protein / avirulence induced gene (AIG1) family protein| similar to AIG1 protein SP:P54120 (Arabidopsis thaliana); contains Pfam PF04548: AIG1 family;
20.1	At1g33880	0.704353	-0.255781	0.149505	0.157342	avirulence-responsive family protein / avirulence induced gene (AIG1) family protein| similar to AIG1 protein SP:P54120 (Arabidopsis thaliana); contains Pfam PF04548: AIG1 family;
20.1	At1g33830	0.559924	-0.66782	0.610271	0.10725	avirulence-responsive family protein / avirulence induced gene (AIG1) family protein| similar to AIG1 protein SP:P54120 (Arabidopsis thaliana); contains Pfam profile: PF00735 cell division protein (members of this family bind GTP)
20.1	At2g26820	0.453172	-0.27821	0.114034	0.192527	avirulence-responsive family protein / avirulence induced gene (AIG1) family protein| similar to SP|P54120 AIG1 protein {Arabidopsis thaliana}; contains Pfam profile PF04548: AIG1 family
20.1	At1g33930	0.50346	-0.637183	0.107958	0.183204	avirulence-responsive family protein / avirulence induced gene (AIG1) family protein| similar to SP|P54120 AIG1 protein {Arabidopsis thaliana}; contains Pfam profile PF04548: AIG1 family
20.1	At1g33910	0.591115	0.119386	0.201714	0.197629	avirulence-responsive family protein / avirulence induced gene (AIG1) family protein| similar to SP|P54120 AIG1 protein {Arabidopsis thaliana}; contains Pfam profile PF04548: AIG1 family
20.1	At1g33960	0.0118006	1.12744	0.333042	0.401429	avirulence-responsive protein / avirulence induced gene (AIG1)| identical to AIG1 (exhibits RPS2- and avrRpt2-dependent induction early after infection with Pseudomonas) SP:U40856 (Arabidopsis thaliana) (Plant Cell 8 (2), 241-249 (1996))
20.1	At3g28940	0.0297231	1.30078	0.274094	0.421767	avirulence-responsive protein, putative / avirulence induced gene (AIG) protein, putative| strong similarity to SP|P54121 AIG2 protein (avrRpt2-induced gene) {Arabidopsis thaliana}
20.1	At1g33970	0.533455	0.0236946	0.459615	-0.45295	avirulence-responsive protein, putative / avirulence induced gene protein, putative / AIG protein, putative| similar to SP|P54120 AIG1 protein {Arabidopsis thaliana}; contains Pfam profile PF04548: AIG1 family
20.1	At1g33900	0.689652	-0.2969	0.548577	0.0917052	avirulence-responsive protein, putative / avirulence induced gene protein, putative / AIG protein, putative| similar to SP|P54120 AIG1 protein {Arabidopsis thaliana}; contains Pfam profile PF04548: AIG1 family
20.1	At1g33890	0.686708	-0.150239	0.472606	0.150376	avirulence-responsive protein, putative / avirulence induced gene protein, putative / AIG protein, putative| similar to SP|P54120 AIG1 protein {Arabidopsis thaliana}; contains Pfam profile PF04548: AIG1 family
20.1	At1g33870	0.56439	0.0316809	0.181687	0.245698	avirulence-responsive protein, putative / avirulence induced gene protein, putative / AIG protein, putative| similar to SP|P54120 AIG1 protein {Arabidopsis thaliana}; contains Pfam profile PF04548: AIG1 family
20.1	At5g39730	0.525235	-0.0299259	0.816551	-0.0373255	avirulence-responsive protein-related / avirulence induced gene (AIG) protein-related| similar to SP|P54121 AIG2 protein {Arabidopsis thaliana}
20.1	At5g39720	0.282072	-0.0188604	0.205055	0.222325	avirulence-responsive protein-related / avirulence induced gene (AIG) protein-related| similar to SP|P54121 AIG2 protein {Arabidopsis thaliana}
20.1	At4g31310	0.557846	-0.451057	0.331873	-0.328083	avirulence-responsive protein-related / avirulence induced gene (AIG) protein-related| similar to SP|P54121 AIG2 protein {Arabidopsis thaliana}
20.1	At3g28950	0.21553	0.381151	0.397331	-0.145106	avirulence-responsive protein-related / avirulence induced gene (AIG) protein-related| similar to SP|P54121 AIG2 protein {Arabidopsis thaliana}
20.1	At2g24390	0.204153	-0.833085	0.793166	-0.0820242	avirulence-responsive protein-related / avirulence induced gene (AIG) protein-related| similar to SP|P54121 AIG2 protein {Arabidopsis thaliana}
20.1	At3g28930	0.00922148	2.13387	0.50079	0.215287	avrRpt2-induced AIG2 protein (AIG2)| identical to SP|P54121 AIG2 protein (avrRpt2-induced gene) {Arabidopsis thaliana}
20.1	At3g12500	0.514235	0.696753	0.835863	0.018343	basic endochitinase| identical to basic endochitinase precursor SP:P19171 from (Arabidopsis thaliana)
20.1	At5g47130	0.128022	0.500024	0.354901	0.137651	Bax inhibitor-1 family / BI-1 family| similar to SP|Q9LD45 Bax inhibitor-1 (BI-1) (AtBI-1) {Arabidopsis thaliana}
20.1	At4g17580	0.382165	0.14309	0.618516	0.106785	Bax inhibitor-1 family protein / BI-1 family protein| similar to SP|Q9LD45 Bax inhibitor-1 (BI-1) (AtBI-1) {Arabidopsis thaliana}; contains Pfam profile PF01027: Uncharacterized protein family UPF0005
20.1	At5g47120	0.404511	0.141887	0.454768	0.239526	Bax inhibitor-1 putative / BI-1 putative| SP:Q9LD45: Bax inhibitor-1 (BI-1) (AtBI-1). (Mouse-ear cress) {Arabidopsis thaliana}
20.1	At3g50480	0.00473778	1.42357	0.445795	0.330401	broad-spectrum mildew resistance RPW8 family protein| contains Pfam PF05659: Arabidopsis broad-spectrum mildew resistance protein RPW8
20.1	At2g46520	0.404386	0.113937	0.276169	0.208188	cellular apoptosis susceptibility protein, putative / importin-alpha re-exporter, putative| similar to cellular apoptosis susceptibility protein (Homo sapiens) GI:3598795, SP|Q9ERK4 Importin-alpha re-exporter (Chromosome segregation 1-like protein) (Cellu
20.1	At3g47540	0.00473778	1.50279	0.135959	0.26366	chitinase, putative| similar to basic endochitinase CHB4 precursor SP:Q06209 from (Brassica napus)
20.1	At2g43620	0.00511029	1.87413	0.510336	-0.248468	chitinase, putative| similar to basic endochitinase CHB4 precursor SP:Q06209 from (Brassica napus)
20.1	At2g43590	0.0370333	0.938211	0.320368	-0.202332	chitinase, putative| similar to basic endochitinase CHB4 precursor SP:Q06209 from (Brassica napus)
20.1	At2g43580	0.0351965	0.120206	0.655989	0.0556163	chitinase, putative| similar to basic endochitinase CHB4 precursor SP:Q06209 from (Brassica napus)
20.1	At2g43570	0.645637	0.0597441	0.213757	0.570649	chitinase, putative| similar to chitinase class IV GI:722272 from (Brassica napus)
20.1	At1g02360	0.137763	1.00886	0.209256	0.349981	chitinase, putative| similar to chitinase precursor GI:5880845 from (Petroselinum crispum)
20.1	At4g01700	0.015031	1.44248	0.820748	0.0193235	chitinase, putative| similar to peanut type II chitinase GI:1237025 from (Arachis hypogaea)
20.1	At1g05850	0.658454	-0.180542	0.615792	-0.22429	chitinase-like protein 1 (CTL1)| similar to class I chitinase GI:7798656 from (Halimolobos perplexa var. perplexa); contains Pfam profile PF00182: Chitinase class I; identical to cDNA chitinase-like protein 1 (CTL1) CTL1-ELP1 allele GI:17226328
20.1	At3g54420	0.0658966	1.44887	0.496284	0.247231	class IV chitinase (CHIV)| almost identical to class IV chitinase from GI:2597826 (Arabidopsis thaliana)
20.1	At5g64930	0.659055	-0.188137	0.811117	0.0303582	CPR5 protein, putative| Constitutive expressor of Pathogensis Related genes 5 (cpr5); regulator of disease resistance and senescence (Plant J. (2001)26(4)409-420.
20.1	At5g47550	0.629099	-0.350856	0.134741	-0.354961	cysteine protease inhibitor, putative / cystatin, putative| similar to SP|P09229 Cysteine proteinase inhibitor-I (Oryzacystatin-I) {Oryza sativa}; contains Pfam profile PF00031: Cystatin domain
20.1	At5g12140	0.645449	-0.162439	0.398157	0.222517	cysteine protease inhibitor, putative / cystatin, putative| similar to SP|P31726 Cystatin I precursor (CORN kernel cysteine proteinase inhibitor) {Zea mays}; contains Pfam profile PF00031: Cystatin domain
20.1	At1g12770	0.592458	-0.437092	0.415026	-0.142996	DEAD/DEAH box helicase family protein / pentatricopeptide (PPR) repeat-containing protein| contains Pfam profiles: PF00271 helicase conserved C-terminal domain, PF01535 PPR repeat, PF00270: DEAD/DEAH box helicase
20.1	At1g32210	0.553116	-0.032404	0.398476	0.358984	defender against cell death 1 (DAD1)| identical to defender against cell death 1 (DAD-1, AtDAD1) (Arabidopsis thaliana) SWISS-PROT:Q39080
20.1	At2g35520	0.580654	-0.0677298	0.0832017	0.171684	defender against cell death 2 (DAD2)| identical to defender against cell death 2 (DAD-2, AtDAD2) (Arabidopsis thaliana) SWISS-PROT:O22622
20.1	At3g63360	0.618767	0.429512	0.399639	0.1455	defensin-related| contains weak similarity to defensin (Capsicum annuum) gi|1200228|emb|CAA65045
20.1	At4g13820	0.675311	-0.486394	0.175547	0.194051	disease resistance family protein / LRR family protein| contains leucine rich-repeat (LRR) domains Pfam:PF00560, INTERPRO:IPR001611; similar to disease resistance protein (Lycopersicon esculentum) gi|3894383|gb|AAC78591
20.1	At3g23010	0.562668	-0.952489	0.783048	0.0460892	disease resistance family protein / LRR family protein| contains leucine rich-repeat domains Pfam:PF00560, INTERPRO:IPR001611; contains similarity to Cf-2.2 (Lycopersicon pimpinellifolium) gi|1184077|gb|AAC15780
20.1	At4g13920	0.674671	-0.0970908	0.802799	-0.0830399	disease resistance family protein / LRR family protein| contains leucine rich-repeat domains Pfam:PF00560, INTERPRO:IPR001611; similar to Cf-2.2 (Lycopersicon pimpinellifolium) gi|1184077|gb|AAC15780
20.1	At3g24900	0.401943	-0.42805	0.396919	0.0821357	disease resistance family protein / LRR family protein| contains leucine rich-repeat domains Pfam:PF00560, INTERPRO:IPR001611; similar to Cf-2.2 (Lycopersicon pimpinellifolium) gi|1184077|gb|AAC15780
20.1	At2g32660	0.318953	0.272792	0.370467	0.339219	disease resistance family protein / LRR family protein| contains leucine rich-repeat domains Pfam:PF00560, INTERPRO:IPR001611; similar to Cf-4 (Lycopersicon hirsutum) gi|2808683|emb|CAA05268
20.1	At4g13810	0.0156231	-1.10874	0.634848	-0.0957178	disease resistance family protein / LRR family protein| contains leucine rich-repeat domains Pfam:PF00560, INTERPRO:IPR001611; similar to disease resistance protein (Lycopersicon esculentum) gi|3894383|gb|AAC78591
20.1	At3g11010	0.495471	-0.573766	0.544147	0.162678	disease resistance family protein / LRR family protein| contains leucine rich-repeat domains Pfam:PF00560, INTERPRO:IPR001611; similar to disease resistance protein (Lycopersicon esculentum) gi|3894383|gb|AAC78591
20.1	At3g05360	0.409821	0.0698661	0.205259	0.439779	disease resistance family protein / LRR family protein| contains leucine rich-repeat domains Pfam:PF00560, INTERPRO:IPR001611; similar to elicitor-inducible LRR receptor-like protein EILP (Nicotiana tabacum) gi|6635236|dbj|BAA88636; similar to Cf-2.2 (Lyc
20.1	At1g71390	0.605743	-0.451348	0.791103	0.0516882	disease resistance family protein / LRR family protein| contains leucine rich-repeat domains Pfam:PF00560, INTERPRO:IPR001611; similar to Hcr2-5B (Lycopersicon esculentum) gi|3894391|gb|AAC78595
20.1	At1g71400	0.124811	0.317478	0.817893	0.0359379	disease resistance family protein / LRR family protein| contains leucine rich-repeat domains Pfam:PF00560, INTERPRO:IPR001611; similar to Hcr2-5D (Lycopersicon esculentum) gi|3894393|gb|AAC78596
20.1	At5g23400	0.1627	-0.683308	0.521912	-0.0932631	disease resistance family protein / LRR family protein| similar to disease resistance protein (Lycopersicon esculentum) gi|3894383|gb|AAC78591; contains leucine rich-repeat domain Pfam:PF00560, INTERPRO:IPR001611
20.1	At3g25010	0.654185	-0.170104	0.281576	0.55104	disease resistance family protein| contains leucine rich-repeat (LRR) domains (23 copies) Pfam:PF00560, INTERPRO:IPR001611; similar to Hcr2-5D (Lycopersicon esculentum) gi|3894393|gb|AAC78596
20.1	At3g23110	0.355051	-1.17154	0.188417	0.181411	disease resistance family protein| contains leucine rich-repeat (LRR) domains Pfam:PF00560, INTERPRO:IPR001611; similar to Cf-2.2 (Lycopersicon pimpinellifolium) gi|1184077|gb|AAC15780
20.1	At3g05660	0.498262	0.464352	0.231062	0.219273	disease resistance family protein| contains leucine rich-repeat (LRR) domains Pfam:PF00560, INTERPRO:IPR001611; similar to Cf-2.2 (Lycopersicon pimpinellifolium) gi|1184077|gb|AAC15780
20.1	At2g32680	0.370811	0.114346	0.196801	0.310185	disease resistance family protein| contains leucine rich-repeat (LRR) domains Pfam:PF00560, INTERPRO:IPR001611; similar to Cf-2.2 (Lycopersicon pimpinellifolium) gi|1184077|gb|AAC15780
20.1	At2g15080	8.04e-08	0.689354	0.205171	0.240157	disease resistance family protein| contains leucine rich-repeat (LRR) domains Pfam:PF00560, INTERPRO:IPR001611; similar to Cf-2.2 (Lycopersicon pimpinellifolium) gi|1184077|gb|AAC15780
20.1	At5g40170	0.0452846	0.570683	0.712899	-0.0876314	disease resistance family protein| contains leucine rich-repeat (LRR) domains Pfam:PF00560, INTERPRO:IPR001611; similar to Cf-4 (Lycopersicon hirsutum) gi|2808683|emb|CAA05268
20.1	At3g05650	0.539868	-0.524332	0.823594	-0.0213463	disease resistance family protein| contains leucine rich-repeat (LRR) domains Pfam:PF00560, INTERPRO:IPR001611; similar to Cf-4A protein (Lycopersicon esculentum) gi|3097197|emb|CAA73187
20.1	At5g27060	0.69117	-0.461046	0.788019	0.0408319	disease resistance family protein| contains leucine rich-repeat (LRR) domains Pfam:PF00560, INTERPRO:IPR001611; similar to Hcr2-0B (Lycopersicon esculentum) gi|3894387|gb|AAC78593
20.1	At3g25020	0.543185	-0.553894	0.61922	0.0868563	disease resistance family protein| contains leucine rich-repeat (LRR) domains Pfam:PF00560, INTERPRO:IPR001611; similar to Hcr2-0B (Lycopersicon esculentum) gi|3894387|gb|AAC78593
20.1	At4g04220	0.274212	0.200466	0.367358	0.182876	disease resistance family protein| contains leucine rich-repeat (LRR) domains Pfam:PF00560, INTERPRO:IPR001611; similar to Hcr2-2A (Lycopersicon pimpinellifolium) gi|3894389|gb|AAC78594
20.1	At5g25910	0.441896	0.831503	0.473499	0.128127	disease resistance family protein| contains leucine rich-repeat (LRR) domains Pfam:PF00560, INTERPRO:IPR001611; similar to Hcr2-5D (Lycopersicon esculentum) gi|3894393|gb|AAC78596;
20.1	At3g05370	0.232978	0.0989087	0.284115	0.0655467	disease resistance family protein| contains leucine rich-repeat domains Pfam:PF00560, INTERPRO:IPR001611; similar to Cf-2 disease resistance protein GB:AAC15780 from (Lycopersicon pimpinellifolium)
20.1	At2g34930	0.0804798	0.592879	0.641436	0.106027	disease resistance family protein| contains leucine rich-repeat domains Pfam:PF00560, INTERPRO:IPR001611; similar to Cf-2.1 (Lycopersicon pimpinellifolium) gi|1184075|gb|AAC15779
20.1	At3g11080	0.581499	0.385849	0.76334	0.0968149	disease resistance family protein| contains leucine rich-repeat domains Pfam:PF00560, INTERPRO:IPR001611; similar to Cf-2.2 (Lycopersicon pimpinellifolium) gi|1184077|gb|AAC15780
20.1	At1g47890	0.421698	0.0265319	0.78372	-0.123602	disease resistance family protein| contains leucine rich-repeat domains Pfam:PF00560, INTERPRO:IPR001611; similar to Cf-2.2 (Lycopersicon pimpinellifolium) gi|1184077|gb|AAC15780
20.1	At4g19515	0.0309166	1.12654	0.115621	0.339196	disease resistance family protein| similar to downy mildew resistance protein RPP5 (Arabidopsis thaliana) GI:6449046; contains Pfam profile PF01582: TIR domain
20.1	At3g46730	0.530185	0.374088	0.816071	0.0324787	disease resistance protein (CC-NBS class), putative| domain signature CC-NBS exists, suggestive of a disease resistance protein.
20.1	At1g59620	0.642219	-0.326548	0.335392	0.130572	disease resistance protein (CC-NBS class), putative| domain signature CC-NBS exists, suggestive of a disease resistance protein.
20.1	At1g59124	0.294954	0.277886	0.796292	0.0862805	disease resistance protein (CC-NBS-LRR class), putative / PRM1 homolog, putative| domain signature CC-NBS-LRR exists, suggestive of a disease resistance protein; identical to cDNA RXF10 mRNA for PRM1 homolog, partial cds GI:6520172; contains Pfam profiles
20.1	At1g58848	0.166145	0.370723	0.813114	0.0598881	disease resistance protein (CC-NBS-LRR class), putative / PRM1 homolog, putative| similar to disease resistance protein rpp8 (Arabidopsis thaliana) gi|3901294|gb|AAC78631;
20.1	At1g58807	0.0977026	0.70817	0.0995677	0.791042	disease resistance protein (CC-NBS-LRR class), putative / PRM1 homolog, putative| similar to disease resistance protein rpp8 (Arabidopsis thaliana) gi|3901294|gb|AAC78631; identical to cDNA RF45 mRNA for PRM1 homolog, partial cds GI:6520196
20.1	At5g66910	0.571819	-0.647316	0.321991	0.129881	disease resistance protein (CC-NBS-LRR class), putative| domain signature CC-NBS-LRR exists, suggestive of a disease resistance protein.
20.1	At5g66900	0.565097	-0.0639917	0.723116	0.0998857	disease resistance protein (CC-NBS-LRR class), putative| domain signature CC-NBS-LRR exists, suggestive of a disease resistance protein.
20.1	At5g63020	0.185029	0.256999	0.46602	-0.240636	disease resistance protein (CC-NBS-LRR class), putative| domain signature CC-NBS-LRR exists, suggestive of a disease resistance protein.
20.1	At5g48620	0.600447	-0.0866049	0.463587	-0.143001	disease resistance protein (CC-NBS-LRR class), putative| domain signature CC-NBS-LRR exists, suggestive of a disease resistance protein.
20.1	At5g47260	0.177497	0.945054	0.457843	0.166025	disease resistance protein (CC-NBS-LRR class), putative| domain signature CC-NBS-LRR exists, suggestive of a disease resistance protein.
20.1	At5g47250	0.158006	0.336999	0.231897	0.150294	disease resistance protein (CC-NBS-LRR class), putative| domain signature CC-NBS-LRR exists, suggestive of a disease resistance protein.
20.1	At5g43730	0.557126	-0.992558	0.819336	-0.0322943	disease resistance protein (CC-NBS-LRR class), putative| domain signature CC-NBS-LRR exists, suggestive of a disease resistance protein.
20.1	At5g35450	0.538225	-0.223954	0.394039	0.156262	disease resistance protein (CC-NBS-LRR class), putative| domain signature CC-NBS-LRR exists, suggestive of a disease resistance protein.
20.1	At5g05400	0.495261	-0.401616	0.222828	0.208456	disease resistance protein (CC-NBS-LRR class), putative| domain signature CC-NBS-LRR exists, suggestive of a disease resistance protein.
20.1	At5g04720	0.181639	0.589427	0.0536116	0.739191	disease resistance protein (CC-NBS-LRR class), putative| domain signature CC-NBS-LRR exists, suggestive of a disease resistance protein.
20.1	At4g33300	0.10579	0.749296	0.227497	0.633086	disease resistance protein (CC-NBS-LRR class), putative| domain signature CC-NBS-LRR exists, suggestive of a disease resistance protein.
20.1	At4g10780	0.59707	-0.728909	0.256356	0.135336	disease resistance protein (CC-NBS-LRR class), putative| domain signature CC-NBS-LRR exists, suggestive of a disease resistance protein.
20.1	At3g50950	0.342018	0.382151	0.125658	0.5626	disease resistance protein (CC-NBS-LRR class), putative| domain signature CC-NBS-LRR exists, suggestive of a disease resistance protein.
20.1	At3g46710	0.470692	-1.12342	0.843109	0.00129557	disease resistance protein (CC-NBS-LRR class), putative| domain signature CC-NBS-LRR exists, suggestive of a disease resistance protein.
20.1	At1g63360	0.31012	-0.563113	0.711684	0.030816	disease resistance protein (CC-NBS-LRR class), putative| domain signature CC-NBS-LRR exists, suggestive of a disease resistance protein.
20.1	At1g63350	0.162822	1.04035	0.347415	0.311322	disease resistance protein (CC-NBS-LRR class), putative| domain signature CC-NBS-LRR exists, suggestive of a disease resistance protein.
20.1	At1g62630	0.675362	-0.292164	0.594258	-0.132888	disease resistance protein (CC-NBS-LRR class), putative| domain signature CC-NBS-LRR exists, suggestive of a disease resistance protein.
20.1	At1g61310	0.587941	-0.337729	0.72721	0.0560842	disease resistance protein (CC-NBS-LRR class), putative| domain signature CC-NBS-LRR exists, suggestive of a disease resistance protein.
20.1	At1g61190	0.401739	-0.556108	0.445813	-0.300219	disease resistance protein (CC-NBS-LRR class), putative| domain signature CC-NBS-LRR exists, suggestive of a disease resistance protein.
20.1	At1g61180	0.551176	-0.0496823	0.842072	0.00244911	disease resistance protein (CC-NBS-LRR class), putative| domain signature CC-NBS-LRR exists, suggestive of a disease resistance protein.
20.1	At1g59780	0.665454	-0.192265	0.230017	0.145518	disease resistance protein (CC-NBS-LRR class), putative| domain signature CC-NBS-LRR exists, suggestive of a disease resistance protein.
20.1	At1g59218	0.424602	0.0436657	0.840623	0.00613651	disease resistance protein (CC-NBS-LRR class), putative| domain signature CC-NBS-LRR exists, suggestive of a disease resistance protein.
20.1	At1g58410	0.646113	-0.382796	0.385667	0.137237	disease resistance protein (CC-NBS-LRR class), putative| domain signature CC-NBS-LRR exists, suggestive of a disease resistance protein.
20.1	At1g58400	0.513789	-0.0421525	0.393049	0.124088	disease resistance protein (CC-NBS-LRR class), putative| domain signature CC-NBS-LRR exists, suggestive of a disease resistance protein.
20.1	At1g58390	0.310139	0.125693	0.507278	0.15521	disease resistance protein (CC-NBS-LRR class), putative| domain signature CC-NBS-LRR exists, suggestive of a disease resistance protein.
20.1	At1g53350	0.665993	-0.187053	0.812821	0.0403385	disease resistance protein (CC-NBS-LRR class), putative| domain signature CC-NBS-LRR exists, suggestive of a disease resistance protein.
20.1	At1g51480	0.310218	-1.30639	0.778168	0.0871795	disease resistance protein (CC-NBS-LRR class), putative| domain signature CC-NBS-LRR exists, suggestive of a disease resistance protein.
20.1	At1g50180	0.470932	-0.2192	0.610159	0.131905	disease resistance protein (CC-NBS-LRR class), putative| domain signature CC-NBS-LRR exists, suggestive of a disease resistance protein.
20.1	At1g33560	0.316298	0.271742	0.393977	0.237024	disease resistance protein (CC-NBS-LRR class), putative| domain signature CC-NBS-LRR exists, suggestive of a disease resistance protein.
20.1	At1g15890	0.372974	0.192719	0.152087	0.201068	disease resistance protein (CC-NBS-LRR class), putative| domain signature CC-NBS-LRR exists, suggestive of a disease resistance protein.
20.1	At1g12290	0.664503	-0.207034	0.800343	0.0367613	disease resistance protein (CC-NBS-LRR class), putative| domain signature CC-NBS-LRR exists, suggestive of a disease resistance protein.
20.1	At1g12280	0.671377	-0.206143	0.349108	0.463108	disease resistance protein (CC-NBS-LRR class), putative| domain signature CC-NBS-LRR exists, suggestive of a disease resistance protein.
20.1	At1g12210	0.459307	0.050704	0.15279	0.24939	disease resistance protein (CC-NBS-LRR class), putative| domain signature CC-NBS-LRR exists, suggestive of a disease resistance protein.
20.1	At1g10920	0.604717	-0.34301	0.800343	0.0442857	disease resistance protein (CC-NBS-LRR class), putative| domain signature CC-NBS-LRR exists, suggestive of a disease resistance protein.
20.1	At5g43470	0.69406	0.0514451	0.524131	-0.0810924	disease resistance protein (CC-NBS-LRR class), putative| domain signature CC-NBS-LRR exists, suggestive of a disease resistance protein. Closest Col-0 homolog to RPP8
20.1	At5g66890	0.36969	0.108814	0.11456	0.260179	disease resistance protein (CC-NBS-LRR class), putative| domain signature NBS-LRR exists, suggestive of a disease resistance protein.
20.1	At1g58602	0.225286	0.407721	0.78002	0.138644	disease resistance protein (CC-NBS-LRR class), putative| similar to diesease resistance protein rpp8 (Arabidopsis thaliana) gi|3901294|gb|AAC78631
20.1	At3g48090	0.468235	0.034353	0.349586	0.271718	disease resistance protein (EDS1)| identical to disease resistance protein/lipase homolog EDS1 GI:4454567; contains Pfam profile PF01764: Lipase
20.1	At5g47280	0.644813	0.364592	0.586309	0.102827	disease resistance protein (NBS-LRR class), putative| domain signature NBS-LRR exists, suggestive of a disease resistance protein.
20.1	At5g38350	0.163929	0.259614	0.835863	0.0157559	disease resistance protein (NBS-LRR class), putative| domain signature NBS-LRR exists, suggestive of a disease resistance protein.
20.1	At4g27220	0.573238	-0.4645	0.802548	-0.0888321	disease resistance protein (NBS-LRR class), putative| domain signature NBS-LRR exists, suggestive of a disease resistance protein.
20.1	At4g27190	0.507577	-0.498948	0.812474	0.0418247	disease resistance protein (NBS-LRR class), putative| domain signature NBS-LRR exists, suggestive of a disease resistance protein.
20.1	At4g09360	0.478466	-0.371584	0.506353	0.11874	disease resistance protein (NBS-LRR class), putative| domain signature NBS-LRR exists, suggestive of a disease resistance protein.
20.1	At3g14470	0.441901	0.759319	0.786892	-0.0616265	disease resistance protein (NBS-LRR class), putative| domain signature NBS-LRR exists, suggestive of a disease resistance protein.
20.1	At3g14460	0.560568	-0.0677945	0.667895	-0.0869694	disease resistance protein (NBS-LRR class), putative| domain signature NBS-LRR exists, suggestive of a disease resistance protein.
20.1	At1g61300	0.553293	-0.128674	0.646823	-0.0961719	disease resistance protein (NBS-LRR class), putative| domain signature NBS-LRR exists, suggestive of a disease resistance protein.
20.1	At1g57650	0.69984	0.544601	0.675528	0.115515	disease resistance protein (NBS-LRR class), putative| domain signature NBS-LRR exists, suggestive of a disease resistance protein.
20.1	At4g19925	0.569307	-0.0210557	0.78925	0.0561382	disease resistance protein (TIR class), putative| contains Pfam profile PF01582: TIR domain
20.1	At5g45070	0.330835	-0.921178	0.551186	0.119031	disease resistance protein (TIR class), putative| domain signature TIR exists, suggestive of a disease resistance protein.
20.1	At5g44900	0.665993	-1.17152	0.443957	0.131957	disease resistance protein (TIR class), putative| domain signature TIR exists, suggestive of a disease resistance protein.
20.1	At4g23510	0.497724	-0.312019	0.391006	0.144332	disease resistance protein (TIR class), putative| domain signature TIR exists, suggestive of a disease resistance protein.
20.1	At4g19920	0.232685	-0.611807	0.8291	0.0283861	disease resistance protein (TIR class), putative| domain signature TIR exists, suggestive of a disease resistance protein.
20.1	At2g32140	0.117761	1.20034	0.609887	0.277473	disease resistance protein (TIR class), putative| domain signature TIR exists, suggestive of a disease resistance protein.
20.1	At1g65390	0.0306394	0.556741	0.0940394	0.301873	disease resistance protein (TIR class), putative| domain signature TIR exists, suggestive of a disease resistance protein.
20.1	At1g61100	0.692046	-0.230264	0.791137	0.0300619	disease resistance protein (TIR class), putative| domain signature TIR exists, suggestive of a disease resistance protein.
20.1	At1g57630	0.0118029	2.58617	0.0200928	2.28964	disease resistance protein (TIR class), putative| domain signature TIR exists, suggestive of a disease resistance protein.
20.1	At1g52900	0.650534	-0.151002	0.730805	0.086902	disease resistance protein (TIR class), putative| domain signature TIR exists, suggestive of a disease resistance protein.
20.1	At1g51280	0.166888	0.400802	0.626839	0.147379	disease resistance protein (TIR class), putative| domain signature TIR exists, suggestive of a disease resistance protein.
20.1	At1g17615	0.460746	0.218945	0.787629	0.0708994	disease resistance protein (TIR-NBS class), putative| domain signature TIR exists, suggestive of a disease resistance protein.
20.1	At5g48780	0.314059	-0.45204	0.811913	-0.0613362	disease resistance protein (TIR-NBS class), putative| domain signature TIR-NBS exists, suggestive of a disease resistance protein.
20.1	At5g46490	0.574696	0.0802931	0.799059	0.0431105	disease resistance protein (TIR-NBS class), putative| domain signature TIR-NBS exists, suggestive of a disease resistance protein.
20.1	At4g16990	0.699262	-0.217283	0.84281	0.0013469	disease resistance protein (TIR-NBS class), putative| domain signature TIR-NBS exists, suggestive of a disease resistance protein.
20.1	At4g09420	0.160551	0.82832	0.765956	-0.0369494	disease resistance protein (TIR-NBS class), putative| domain signature TIR-NBS exists, suggestive of a disease resistance protein.
20.1	At3g04210	0.103275	0.676186	0.277009	0.329504	disease resistance protein (TIR-NBS class), putative| domain signature TIR-NBS exists, suggestive of a disease resistance protein.
20.1	At1g72950	0.0196826	1.10718	0.762311	0.103964	disease resistance protein (TIR-NBS class), putative| domain signature TIR-NBS exists, suggestive of a disease resistance protein.
20.1	At1g72940	0.00723028	1.90807	0.0765192	1.30952	disease resistance protein (TIR-NBS class), putative| domain signature TIR-NBS exists, suggestive of a disease resistance protein.
20.1	At1g72920	0.0320343	1.62062	0.0849036	0.601224	disease resistance protein (TIR-NBS class), putative| domain signature TIR-NBS exists, suggestive of a disease resistance protein.
20.1	At1g72910	0.0852464	0.744784	0.116967	1.15454	disease resistance protein (TIR-NBS class), putative| domain signature TIR-NBS exists, suggestive of a disease resistance protein.
20.1	At1g72900	0.00645718	2.13633	0.0425451	2.74465	disease resistance protein (TIR-NBS class), putative| domain signature TIR-NBS exists, suggestive of a disease resistance protein.
20.1	At1g72890	0.237304	0.452027	0.832931	-0.0170992	disease resistance protein (TIR-NBS class), putative| domain signature TIR-NBS exists, suggestive of a disease resistance protein.
20.1	At1g72870	0.53845	-0.548333	0.842445	-0.00308156	disease resistance protein (TIR-NBS class), putative| domain signature TIR-NBS exists, suggestive of a disease resistance protein.
20.1	At1g72850	0.623785	-0.366945	0.806315	-0.0739662	disease resistance protein (TIR-NBS class), putative| domain signature TIR-NBS exists, suggestive of a disease resistance protein.
20.1	At1g69550	0.455906	0.0257003	0.466838	-0.160011	disease resistance protein (TIR-NBS class), putative| domain signature TIR-NBS exists, suggestive of a disease resistance protein.
20.1	At1g66090	0.0499085	1.69366	0.00279215	2.11123	disease resistance protein (TIR-NBS class), putative| domain signature TIR-NBS exists, suggestive of a disease resistance protein.
20.1	At5g45250	0.0317541	0.61663	0.322721	0.321724	disease resistance protein (TIR-NBS-LRR class), putative (RPS4)| domain signature TIR-NBS-LRR exists, suggestive of a disease resistance protein. Identical to RPS4 (GI:11357255). False intron created at intron 2 to escape a frameshift in the BAC sequence.
20.1	At4g16930	0.649672	0.0449207	0.832702	-0.0251751	disease resistance protein (TIR-NBS-LRR class), putative| domain signature TIR-NBS exists, suggestive of a disease resistance protein.
20.1	At5g58120	0.0607766	0.586416	0.559785	0.198049	disease resistance protein (TIR-NBS-LRR class), putative| domain signature TIR-NBS-LRR exists, suggestive of a disease resistance protein.
20.1	At5g51630	0.133712	0.286456	0.740744	0.048709	disease resistance protein (TIR-NBS-LRR class), putative| domain signature TIR-NBS-LRR exists, suggestive of a disease resistance protein.
20.1	At5g49140	0.33806	-0.0562142	0.770373	0.0707198	disease resistance protein (TIR-NBS-LRR class), putative| domain signature TIR-NBS-LRR exists, suggestive of a disease resistance protein.
20.1	At5g48770	0.538331	0.712912	0.840824	0.00499522	disease resistance protein (TIR-NBS-LRR class), putative| domain signature TIR-NBS-LRR exists, suggestive of a disease resistance protein.
20.1	At5g46520	0.543925	-0.0422418	0.106262	0.284309	disease resistance protein (TIR-NBS-LRR class), putative| domain signature TIR-NBS-LRR exists, suggestive of a disease resistance protein.
20.1	At5g46510	0.48253	-0.216253	0.8291	-0.0460561	disease resistance protein (TIR-NBS-LRR class), putative| domain signature TIR-NBS-LRR exists, suggestive of a disease resistance protein.
20.1	At5g46470	0.313747	-0.552195	0.333091	0.276543	disease resistance protein (TIR-NBS-LRR class), putative| domain signature TIR-NBS-LRR exists, suggestive of a disease resistance protein.
20.1	At5g46450	0.366427	0.214271	0.524833	0.117155	disease resistance protein (TIR-NBS-LRR class), putative| domain signature TIR-NBS-LRR exists, suggestive of a disease resistance protein.
20.1	At5g46270	0.0752834	-0.804803	0.636346	-0.144909	disease resistance protein (TIR-NBS-LRR class), putative| domain signature TIR-NBS-LRR exists, suggestive of a disease resistance protein.
20.1	At5g46260	0.597932	-0.262529	0.296071	-0.0883779	disease resistance protein (TIR-NBS-LRR class), putative| domain signature TIR-NBS-LRR exists, suggestive of a disease resistance protein.
20.1	At5g45260	0.149459	0.196805	0.545156	-0.251279	disease resistance protein (TIR-NBS-LRR class), putative| domain signature TIR-NBS-LRR exists, suggestive of a disease resistance protein.
20.1	At5g45240	0.337815	-0.460889	0.824896	0.0193048	disease resistance protein (TIR-NBS-LRR class), putative| domain signature TIR-NBS-LRR exists, suggestive of a disease resistance protein.
20.1	At5g45230	0.308896	0.366221	0.780193	-0.0970846	disease resistance protein (TIR-NBS-LRR class), putative| domain signature TIR-NBS-LRR exists, suggestive of a disease resistance protein.
20.1	At5g45210	0.683715	0.858277	0.72437	0.0774426	disease resistance protein (TIR-NBS-LRR class), putative| domain signature TIR-NBS-LRR exists, suggestive of a disease resistance protein.
20.1	At5g45200	0.465952	0.337684	0.430553	0.143103	disease resistance protein (TIR-NBS-LRR class), putative| domain signature TIR-NBS-LRR exists, suggestive of a disease resistance protein.
20.1	At5g45060	0.272576	0.499789	0.652077	0.0892854	disease resistance protein (TIR-NBS-LRR class), putative| domain signature TIR-NBS-LRR exists, suggestive of a disease resistance protein.
20.1	At5g44870	0.0307225	0.588519	0.0967914	0.366945	disease resistance protein (TIR-NBS-LRR class), putative| domain signature TIR-NBS-LRR exists, suggestive of a disease resistance protein.
20.1	At5g44510	0.516666	0.0899832	0.246362	0.203585	disease resistance protein (TIR-NBS-LRR class), putative| domain signature TIR-NBS-LRR exists, suggestive of a disease resistance protein.
20.1	At5g41750	0.00723028	1.90673	0.0609524	2.09003	disease resistance protein (TIR-NBS-LRR class), putative| domain signature TIR-NBS-LRR exists, suggestive of a disease resistance protein.
20.1	At5g41740	0.0101711	1.89259	0.0471712	1.40255	disease resistance protein (TIR-NBS-LRR class), putative| domain signature TIR-NBS-LRR exists, suggestive of a disease resistance protein.
20.1	At5g41550	0.69406	-0.201739	0.346545	0.151456	disease resistance protein (TIR-NBS-LRR class), putative| domain signature TIR-NBS-LRR exists, suggestive of a disease resistance protein.
20.1	At5g41540	0.469552	-1.47656	0.811836	0.0498009	disease resistance protein (TIR-NBS-LRR class), putative| domain signature TIR-NBS-LRR exists, suggestive of a disease resistance protein.
20.1	At5g40100	0.358682	-0.262871	0.80362	-0.08684	disease resistance protein (TIR-NBS-LRR class), putative| domain signature TIR-NBS-LRR exists, suggestive of a disease resistance protein.
20.1	At5g38850	0.0977183	0.43789	0.541003	0.0789603	disease resistance protein (TIR-NBS-LRR class), putative| domain signature TIR-NBS-LRR exists, suggestive of a disease resistance protein.
20.1	At5g38340	0.403194	-0.213305	0.816731	-0.0623183	disease resistance protein (TIR-NBS-LRR class), putative| domain signature TIR-NBS-LRR exists, suggestive of a disease resistance protein.
20.1	At5g36930	0.623329	-0.103284	0.830696	-0.0252293	disease resistance protein (TIR-NBS-LRR class), putative| domain signature TIR-NBS-LRR exists, suggestive of a disease resistance protein.
20.1	At5g22690	0.0431358	0.665765	0.327022	0.395363	disease resistance protein (TIR-NBS-LRR class), putative| domain signature TIR-NBS-LRR exists, suggestive of a disease resistance protein.
20.1	At5g18370	0.454472	-0.293613	0.812874	-0.0106348	disease resistance protein (TIR-NBS-LRR class), putative| domain signature TIR-NBS-LRR exists, suggestive of a disease resistance protein.
20.1	At5g18360	0.411183	-0.465413	0.114858	0.207697	disease resistance protein (TIR-NBS-LRR class), putative| domain signature TIR-NBS-LRR exists, suggestive of a disease resistance protein.
20.1	At5g18350	0.523038	0.637621	0.800343	-0.0691014	disease resistance protein (TIR-NBS-LRR class), putative| domain signature TIR-NBS-LRR exists, suggestive of a disease resistance protein.
20.1	At5g17970	0.280904	-0.72426	0.61502	-0.0979776	disease resistance protein (TIR-NBS-LRR class), putative| domain signature TIR-NBS-LRR exists, suggestive of a disease resistance protein.
20.1	At5g17880	0.665144	-0.171111	0.341523	0.265656	disease resistance protein (TIR-NBS-LRR class), putative| domain signature TIR-NBS-LRR exists, suggestive of a disease resistance protein.
20.1	At5g17680	0.511457	-0.0457969	0.730933	0.0564933	disease resistance protein (TIR-NBS-LRR class), putative| domain signature TIR-NBS-LRR exists, suggestive of a disease resistance protein.
20.1	At5g11250	0.553595	-0.0764383	0.432493	0.109651	disease resistance protein (TIR-NBS-LRR class), putative| domain signature TIR-NBS-LRR exists, suggestive of a disease resistance protein.
20.1	At4g36150	0.522955	-0.0327052	0.197085	0.20979	disease resistance protein (TIR-NBS-LRR class), putative| domain signature TIR-NBS-LRR exists, suggestive of a disease resistance protein.
20.1	At4g36140	0.145403	0.335781	0.0568945	0.271242	disease resistance protein (TIR-NBS-LRR class), putative| domain signature TIR-NBS-LRR exists, suggestive of a disease resistance protein.
20.1	At4g19530	0.610584	-0.152583	0.833825	-0.00665001	disease resistance protein (TIR-NBS-LRR class), putative| domain signature TIR-NBS-LRR exists, suggestive of a disease resistance protein.
20.1	At4g19520	0.0347191	1.12454	0.284497	0.427075	disease resistance protein (TIR-NBS-LRR class), putative| domain signature TIR-NBS-LRR exists, suggestive of a disease resistance protein.
20.1	At4g19510	0.618148	-0.12531	0.245898	0.133838	disease resistance protein (TIR-NBS-LRR class), putative| domain signature TIR-NBS-LRR exists, suggestive of a disease resistance protein.
20.1	At4g16960	0.168806	0.310589	0.76753	0.0752894	disease resistance protein (TIR-NBS-LRR class), putative| domain signature TIR-NBS-LRR exists, suggestive of a disease resistance protein.
20.1	At4g16940	0.437638	0.0285459	0.0849036	0.145258	disease resistance protein (TIR-NBS-LRR class), putative| domain signature TIR-NBS-LRR exists, suggestive of a disease resistance protein.
20.1	At4g16920	0.228977	0.430255	0.20923	0.347528	disease resistance protein (TIR-NBS-LRR class), putative| domain signature TIR-NBS-LRR exists, suggestive of a disease resistance protein.
20.1	At4g16900	0.599332	-0.434142	0.213375	0.156731	disease resistance protein (TIR-NBS-LRR class), putative| domain signature TIR-NBS-LRR exists, suggestive of a disease resistance protein.
20.1	At4g16890	0.650198	-0.773817	0.291363	0.166918	disease resistance protein (TIR-NBS-LRR class), putative| domain signature TIR-NBS-LRR exists, suggestive of a disease resistance protein.
20.1	At4g16860	0.320003	0.19889	0.774329	0.1344	disease resistance protein (TIR-NBS-LRR class), putative| domain signature TIR-NBS-LRR exists, suggestive of a disease resistance protein.
20.1	At4g12010	0.443961	-0.0674769	0.833736	-0.0222459	disease resistance protein (TIR-NBS-LRR class), putative| domain signature TIR-NBS-LRR exists, suggestive of a disease resistance protein.
20.1	At4g11170	0.0492671	1.12664	0.352464	0.174853	disease resistance protein (TIR-NBS-LRR class), putative| domain signature TIR-NBS-LRR exists, suggestive of a disease resistance protein.
20.1	At4g09430	0.502595	-0.563052	0.635783	0.087453	disease resistance protein (TIR-NBS-LRR class), putative| domain signature TIR-NBS-LRR exists, suggestive of a disease resistance protein.
20.1	At4g08450	0.389383	-0.665809	0.736315	0.0455886	disease resistance protein (TIR-NBS-LRR class), putative| domain signature TIR-NBS-LRR exists, suggestive of a disease resistance protein.
20.1	At3g51570	0.467838	0.0758766	0.82451	-0.0488566	disease resistance protein (TIR-NBS-LRR class), putative| domain signature TIR-NBS-LRR exists, suggestive of a disease resistance protein.
20.1	At3g51560	0.681852	1.24571	0.69164	0.0859511	disease resistance protein (TIR-NBS-LRR class), putative| domain signature TIR-NBS-LRR exists, suggestive of a disease resistance protein.
20.1	At3g44480	0.395261	0.145846	0.725976	0.0479542	disease resistance protein (TIR-NBS-LRR class), putative| domain signature TIR-NBS-LRR exists, suggestive of a disease resistance protein.
20.1	At3g44400	0.623785	0.240781	0.183592	0.181827	disease resistance protein (TIR-NBS-LRR class), putative| domain signature TIR-NBS-LRR exists, suggestive of a disease resistance protein.
20.1	At3g25510	0.376327	0.222278	0.145816	0.189981	disease resistance protein (TIR-NBS-LRR class), putative| domain signature TIR-NBS-LRR exists, suggestive of a disease resistance protein.
20.1	At3g04220	0.485703	0.995502	0.672788	0.130093	disease resistance protein (TIR-NBS-LRR class), putative| domain signature TIR-NBS-LRR exists, suggestive of a disease resistance protein.
20.1	At2g17060	0.327269	0.320255	0.817017	0.039893	disease resistance protein (TIR-NBS-LRR class), putative| domain signature TIR-NBS-LRR exists, suggestive of a disease resistance protein.
20.1	At2g17050	0.654978	0.184533	0.384079	0.152059	disease resistance protein (TIR-NBS-LRR class), putative| domain signature TIR-NBS-LRR exists, suggestive of a disease resistance protein.
20.1	At2g16870	0.569484	0.183231	0.389174	0.185288	disease resistance protein (TIR-NBS-LRR class), putative| domain signature TIR-NBS-LRR exists, suggestive of a disease resistance protein.
20.1	At2g14080	0.154528	0.271068	0.785002	-0.0236002	disease resistance protein (TIR-NBS-LRR class), putative| domain signature TIR-NBS-LRR exists, suggestive of a disease resistance protein.
20.1	At1g72860	0.442232	-0.752606	0.765706	0.0480561	disease resistance protein (TIR-NBS-LRR class), putative| domain signature TIR-NBS-LRR exists, suggestive of a disease resistance protein.
20.1	At1g72840	0.703744	-0.252402	0.527042	0.125919	disease resistance protein (TIR-NBS-LRR class), putative| domain signature TIR-NBS-LRR exists, suggestive of a disease resistance protein.
20.1	At1g65850	0.596863	-0.102173	0.148574	0.151171	disease resistance protein (TIR-NBS-LRR class), putative| domain signature TIR-NBS-LRR exists, suggestive of a disease resistance protein.
20.1	At1g64070	0.486429	-0.951702	0.806006	0.025695	disease resistance protein (TIR-NBS-LRR class), putative| domain signature TIR-NBS-LRR exists, suggestive of a disease resistance protein.
20.1	At1g63880	0.697668	-0.264795	0.426268	-0.219094	disease resistance protein (TIR-NBS-LRR class), putative| domain signature TIR-NBS-LRR exists, suggestive of a disease resistance protein.
20.1	At1g63870	0.539021	-0.0749722	0.144377	0.122382	disease resistance protein (TIR-NBS-LRR class), putative| domain signature TIR-NBS-LRR exists, suggestive of a disease resistance protein.
20.1	At1g63750	0.128475	0.454393	0.156719	0.574966	disease resistance protein (TIR-NBS-LRR class), putative| domain signature TIR-NBS-LRR exists, suggestive of a disease resistance protein.
20.1	At1g63740	0.691598	-0.94912	0.72322	0.102302	disease resistance protein (TIR-NBS-LRR class), putative| domain signature TIR-NBS-LRR exists, suggestive of a disease resistance protein.
20.1	At1g63730	0.495237	-0.0641425	0.437646	0.310053	disease resistance protein (TIR-NBS-LRR class), putative| domain signature TIR-NBS-LRR exists, suggestive of a disease resistance protein.
20.1	At1g56540	0.515033	-0.0407216	0.110385	0.313319	disease resistance protein (TIR-NBS-LRR class), putative| domain signature TIR-NBS-LRR exists, suggestive of a disease resistance protein.
20.1	At1g56520	0.490183	0.0265497	0.515638	0.0820453	disease resistance protein (TIR-NBS-LRR class), putative| domain signature TIR-NBS-LRR exists, suggestive of a disease resistance protein.
20.1	At1g56510	0.334481	0.30047	0.297542	0.63256	disease resistance protein (TIR-NBS-LRR class), putative| domain signature TIR-NBS-LRR exists, suggestive of a disease resistance protein.
20.1	At1g31540	0.235435	0.29343	0.465743	0.134707	disease resistance protein (TIR-NBS-LRR class), putative| domain signature TIR-NBS-LRR exists, suggestive of a disease resistance protein.
20.1	At1g27180	0.430902	-0.748371	0.254832	0.169239	disease resistance protein (TIR-NBS-LRR class), putative| domain signature TIR-NBS-LRR exists, suggestive of a disease resistance protein.
20.1	At1g27170	0.626274	-0.149415	0.828897	0.0189386	disease resistance protein (TIR-NBS-LRR class), putative| domain signature TIR-NBS-LRR exists, suggestive of a disease resistance protein.
20.1	At1g17600	0.0495902	1.11241	0.728672	0.154066	disease resistance protein (TIR-NBS-LRR class), putative| domain signature TIR-NBS-LRR exists, suggestive of a disease resistance protein.
20.1	At4g19500	0.442775	-0.291149	0.492504	-0.198011	disease resistance protein (TIR-NBS-LRR class), putative| domain signature TIR-NBS-LRR exists, suggestive of a disease resistance protein. A false intron was added between exons 2 and 3 to circumvent a frameshift caused by a sequencing error, as per Blake
20.1	At5g40060	0.625864	-0.321122	0.77959	0.0304114	disease resistance protein (TIR-NBS-LRR class), putative| domain signature TIR-NBS-LRR exists, suggestive of a disease resistance protein. False intron created at intron 2 to escape a frameshift in the BAC sequence.
20.1	At5g40910	0.480538	-0.575122	0.603477	0.138087	disease resistance protein (TIR-NBS-LRR class), putative| domain signature TIR-NBS-LRR exists, suggestive of a disease resistance protein. Non-consensus TT donor splice site at exon 1
20.1	At4g16950	0.0179779	0.395267	0.580584	0.106444	disease resistance protein (TIR-NBS-LRR class), putative| domain signature TIR-NBS-LRR exists, suggestive of a disease resistance protein.; closest homolog in Col-0 to RPP5 of clutivar Landsberg erecta.
20.1	At4g14370	0.693463	-0.265916	0.207189	0.322951	disease resistance protein (TIR-NBS-LRR class), putative| similar to zinc finger protein (GI:15811367) (Arabidopsis thaliana); similar to TIR-NBS-LRR (GI:27466164) (Arabidopsis thaliana); similar to disease resistance protein RPP1-WsB (GI:3860165) (Arabid
20.1	At3g07040	0.4142	0.239742	0.31011	0.12938	disease resistance protein RPM1 (CC-NBS-LRR class), putative| domain signature CC-NBS-LRR exists, suggestive of a disease resistance protein. Identical to RPM1 (gi:1361985)
20.1	At3g44670	0.397753	0.0569458	0.722114	0.0524311	disease resistance protein RPP1-Ws(A,C)-like (TIR-NBS-LRR class), putative| domain signature TIR-NBS-LRR exists, suggestive of a disease resistance protein. Closest Col-0 homolog to both RPP1 Ws-A and RPP1 Ws-C
20.1	At3g44630	0.084983	0.511147	0.00875172	0.545212	disease resistance protein RPP1-WsB-like (TIR-NBS-LRR class), putative| domain signature TIR-NBS-LRR exists, suggestive of a disease resistance protein., closest Col-0 homolog to RPP1-WsB
20.1	At4g26090	0.135173	0.277292	0.0843965	0.281347	disease resistance protein RPS2 (CC-NBS-LRR class), putative| domain signature CC-NBS-LRR exists, suggestive of a disease resistance protein. identical to RPS2 (gi:13661831)
20.1	At1g12220	0.443839	0.123604	0.646171	0.103006	disease resistance protein RPS5 (CC-NBS-LRR class) / resistance to Pseudomonas syringae protein 5 (CC-NBS-LRR class)| domain signature CC-NBS-LRR exists, suggestive of a disease resistance protein. Identical to RPS5 (resistance to Pseudomonas syringae pro
20.1	At3g15700	0.518012	0.00029857	0.367146	0.160615	disease resistance protein, putative| similar to NBS/LRR disease resistance protein (Arabidopsis thaliana) gi|3309619|gb|AAC26125; contains Pfam profile: PF00931 NB-ARC domain
20.1	At1g52660	0.641446	-0.367306	0.738847	0.0617377	disease resistance protein, putative| similar to NBS/LRR disease resistance protein GI:9758302 from (Arabidopsis thaliana)
20.1	At3g46530	0.179663	0.43045	0.832931	-0.0219525	disease resistance protein, RPP13-like (CC-NBS class), putative| domain signature CC-NBS exists, suggestive of a disease resistance protein. Closest homolog in Col-0 to RPP13.
20.1	At2g26380	0.415015	0.101486	0.789529	-0.0517221	disease resistance protein-related / LRR protein-related| contains leucine rich-repeat domains Pfam:PF00560, INTERPRO:IPR001611; similar to Hcr2-2A (Lycopersicon pimpinellifolium) gi|3894389|gb|AAC78594
20.1	At1g33590	0.041505	1.02576	0.666266	-0.276532	disease resistance protein-related / LRR protein-related| contains leucine rich-repeat domains Pfam:PF00560, INTERPRO:IPR001611; similar to Hcr2-5D (Lycopersicon esculentum) gi|3894393|gb|AAC78596
20.1	At2g17055	0.684755	-0.286315	0.787976	-0.085915	disease resistance protein-related|
20.1	At5g45490	0.206641	-0.881825	0.294803	-0.382716	disease resistance protein-related| contains Pfam domain, PF00931: NB-ARC domain, a novel signalling motif found in plant resistance gene products
20.1	At5g45440	0.178716	-0.667736	0.841793	0.00262592	disease resistance protein-related| contains Pfam domain, PF00931: NB-ARC domain, a novel signalling motif found in plant resistance gene products
20.1	At5g40090	0.37624	0.619996	0.823432	-0.043101	disease resistance protein-related| contains Pfam domain, PF00931: NB-ARC domain, a novel signalling motif found in plant resistance gene products
20.1	At4g19060	0.396248	-0.513358	0.817089	-0.0210761	disease resistance protein-related| contains Pfam domain, PF00931: NB-ARC domain, a novel signalling motif found in plant resistance gene products
20.1	At1g17610	0.443839	0.136573	0.763709	0.0499914	disease resistance protein-related| contains Pfam domain, PF00931: NB-ARC domain, a novel signalling motif found in plant resistance gene products
20.1	At1g61105	0.476613	-0.693825	0.791896	0.0525819	disease resistance protein-related| contains weak hit to InterPro:IPR000157 TIR domain
20.1	At4g16880	0.472588	0.342	0.383689	0.145707	disease resistance protein-related| contains weak similarity to disease resistance protein RPP4 (Arabidopsis thaliana) gi|20270890|gb|AAM18462
20.1	At4g16095	0.571904	-0.0423125	0.163156	0.193514	disease resistance protein-related| contains weak similarity to rpp8 (Arabidopsis thaliana) gi|3901294|gb|AAC78631
20.1	At5g47270	0.396974	1.16231	0.34195	0.166541	disease resistance protein-related| contains weak similarity to Swiss-Prot:P54120 AIG1 protein (Arabidopsis thaliana)
20.1	At4g19470	0.604546	-0.135502	0.774225	0.0418523	disease resistance protein-related| similar to disease resistance protein RPS4-Ler (GI:5823587)(Arabidopsis thaliana); similar to TMV resistance protein N, Nicotiana glutinosa, PIR2:A54810; contains Pfam PF00560: Leucine Rich Repeat domains
20.1	At5g45050	0.168545	0.330718	0.399323	0.0958799	disease resistance protein-related| similar to NL27 (Solanum tuberosum) GI:3947735; contains Pfam profiles PF03106: WRKY DNA -binding domain, PF00931: NB-ARC domain, PF00560: Leucine Rich Repeat
20.1	At2g34315	0.64551	0.122714	0.256102	0.228533	disease resistance protein-related| similar to SP|P54120 AIG1 protein {Arabidopsis thaliana}
20.1	At5g45080	0.121883	0.950235	0.263923	0.243502	disease resistance protein-related| weak similarity to disease resistance protein rps4-RLD (Arabidopsis thaliana) GI:5823585; contains Pfam profile PF01582: TIR domain
20.1	At3g13660	0.406747	-0.675239	0.84071	-0.00606785	disease resistance response protein-related/ dirigent protein-related| similar to dirigent protein (Forsythia x intermedia) gi|6694695|gb|AAF25358; similar to disease resistance response protein 206-d (Pisum sativum) gi|508844|gb|AAB18669
20.1	At3g13650	0.275794	-0.22503	0.840646	0.00533779	disease resistance response protein-related/ dirigent protein-related| similar to dirigent protein (Thuja plicata) gi|6694699|gb|AAF25360; similar to pathogenesis-related protein (Pisum sativum) gi|4585273|gb|AAD25355
20.1	At1g55210	0.291355	0.364862	0.552985	0.191788	disease resistance response protein-related/ dirigent protein-related| smimilar to dirigent protein (Thuja plicata) gi|6694699|gb|AAF25360; similar to pathogenesis-related protein (Pisum sativum) gi|4585273|gb|AAD25355
20.1	At4g11190	0.490248	-0.561749	0.840623	-0.00455208	disease resistance-responsive family protein / dirigent family protein| similar to dirigent protein (Forsythia x intermedia) gi|6694693|gb|AAF25357; similar to disease resistance response protein 206-d (Pisum sativum) gi|508844|gb|AAB18669
20.1	At4g11210	0.642952	-0.137747	0.608723	0.0681509	disease resistance-responsive family protein / dirigent family protein| similar to dirigent protein (Thuja plicata) gi|6694699|gb|AAF25360; similar to disease resistance response protein 206-d (Pisum sativum) gi|508844|gb|AAB18669
20.1	At4g11180	0.692859	-0.228265	0.837503	0.00825757	disease resistance-responsive family protein / dirigent family protein| similar to dirigent protein (Thuja plicata) gi|6694699|gb|AAF25360; similar to pathogenesis-related protein (Pisum sativum) gi|4585273|gb|AAD25355
20.1	At1g64160	0.0206929	1.32144	0.824783	-0.0392557	disease resistance-responsive family protein / dirigent family protein| similar to dirigent protein GB:AAF25365 GI:6694709 from (Thuja plicata); similar to pathogenesis-related protein (Pisum sativum) gi:4585273 gb:AAD25355
20.1	At4g23690	0.41162	-0.483704	0.838353	-0.00630687	disease resistance-responsive family protein / dirigent family protein| similar to disease resistance response protein 206-d (Pisum sativum) gi|508844|gb|AAB18669; similar to dirigent protein (Forsythia x intermedia) gi|6694693|gb|AAF25357
20.1	At2g28670	0.300515	-0.800508	0.70725	-0.0959343	disease resistance-responsive family protein / fibroin-related| contains similarity to silk fibroin heavy chain (Bombyx mori) gi|765323|gb|AAB31861; contains disease resistance response protien domain Pfam:FP03018
20.1	At1g07730	0.545537	-0.0510094	0.230442	0.0678104	disease resistance-responsive family protein| contains Pfam PF03018: Plant disease resistance response protein
20.1	At3g24020	0.424981	-0.369493	0.788471	-0.0831012	disease resistance-responsive family protein| contains similarity to disease resistance response protein 206-d (Pisum sativum) gi|508844|gb|AAB18669
20.1	At4g13580	0.593585	-0.17877	0.580584	0.0992721	disease resistance-responsive family protein| contains similarity to pathogenesis-related protein (Pisum sativum) gi|4585273|gb|AAD25355
20.1	At3g55230	0.477115	0.351473	0.260775	0.160102	disease resistance-responsive family protein| low similarity to disease resistance response protein 206-d (Pisum sativum) gi|508844|gb|AAB18669
20.1	At4g38700	0.496119	-0.689703	0.733816	-0.0522956	disease resistance-responsive family protein| related to disease resistance response protein 206-d (Pisum sativum) gi|508844|gb|AAB18669G
20.1	At1g65870	0.48708	0.0375926	0.753908	0.0754638	disease resistance-responsive family protein| similar to dirigent protein (Forsythia x intermedia) gi|6694693|gb|AAF25357; similar to disease resistance response protein 206-d (Pisum sativum) gi|508844|gb|AAB18669
20.1	At5g42510	0.338215	0.101005	0.81623	0.0297186	disease resistance-responsive family protein| similar to disease resistance response protein 206-d (Pisum sativum) gi|508844|gb|AAB18669
20.1	At5g42500	0.401518	-0.191098	0.818373	-0.0565302	disease resistance-responsive family protein| similar to disease resistance response protein 206-d (Pisum sativum) gi|508844|gb|AAB18669
20.1	At2g21110	0.643116	-0.34525	0.832496	0.0195844	disease resistance-responsive family protein| similar to disease resistance response protein 206-d (Pisum sativum) gi|508844|gb|AAB18669
20.1	At1g22900	0.271739	0.249342	0.662815	-0.0412284	disease resistance-responsive family protein| similar to pathogenesis-related protein (Pisum sativum) gi|4585273|gb|AAD25355
20.1	At2g39430	0.613914	-0.358844	0.83398	0.0210989	disease resistance-responsive protein-related / dirigent protein-related| contains similarity to disease resistance response protein 206-d (Pisum sativum) gi|508844|gb|AAB18669; contains similarity to dirigent protein (Thuja plicata) gi|6694709|gb|AAF2536
20.1	At2g21100	0.591778	0.0606031	0.826317	-0.0490185	disease resistance-responsive protein-related / dirigent protein-related| similar to dirigent protein (Thuja plicata) gi|6694699|gb|AAF25360; similar to disease resistance response protein 206-d (Pisum sativum) gi|508844|gb|AAB18669
20.1	At5g49040	0.279849	-0.601414	0.734897	0.0637418	disease resistance-responsive protein-related / dirigent protein-related| similar to dirigent protein (Thuja plicata) gi|6694699|gb|AAF25360; similar to pathogenesis-related protein (Pisum sativum) gi|4585273|gb|AAD25355
20.1	At1g58170	0.398265	0.185028	0.404606	0.0921926	disease resistance-responsive protein-related / dirigent protein-related| similar to dirigent protein (Thuja plicata) gi|6694699|gb|AAF25360; similar to pathogenesis-related protein (Pisum sativum) gi|4585273|gb|AAD25355
20.1	At3g13662	0.438474	-0.0172253	0.830696	0.00810369	disease resistance-responsive protein-related / dirigent protein-related| similar to pathogenesis-related protein (Pisum sativum) gi|4585273|gb|AAD25355; similar to dirigent protein (Forsythia x intermedia) gi|6694695|gb|AAF25358
20.1	At2g43510	0.183406	0.625451	0.758429	0.14109	distantly related to antifungal protein, AFP10
20.1	At2g26020	0.0519804	1.51764	0.332404	-0.577244	distantly related to antifungal protein, AFP5
20.1	At1g19610	0.0269847	1.19898	0.615725	-0.240531	distantly related to antifungal protein, AFP6
20.1	At2g02140	0.642189	0.219888	0.840646	-0.00298469	distantly related to antifungal protein, AFP7
20.1	At2g02130	0.574052	-0.487286	0.158025	-0.557112	distantly related to antifungal protein, AFP8
20.1	At2g43550	0.391125	-0.610056	0.681803	-0.0608672	distantly related to antifungal protein, AFP9
20.1	At4g39030	0.00472951	1.59282	0.341258	0.362386	enhanced disease susceptibility 5 (EDS5) / salicylic acid induction deficient 1 (SID1)| identical to SP|Q945F0; contains Pfam profile PF01554: Uncharacterized membrane protein family
20.1	At2g21340	0.504804	0.0622625	0.63079	-0.115076	enhanced disease susceptibility protein, putative / salicylic acid induction deficient protein, putative| similar to enhanced disease susceptibility 5 (Arabidopsis thaliana) GI:16589070
20.1	At5g03800	0.624686	-0.380519	0.412557	0.125401	exostosin family protein / pentatricopeptide (PPR) repeat-containing protein| contains Pfam profiles: PF03016 exostosin family, PF01535 PPR repeat
20.1	At1g64140	0.425157	0.182697	0.806112	-0.0377677	expressed protein| similar to putative disease resistance protein GB:CAB40943 GI:4586107 from (Arabidopsis thaliana); weak similarity to Loricrin (Swiss-Prot:P23490) (Homo sapiens)
20.1	At2g43600	0.177456	0.598806	0.519916	0.159083	glycoside hydrolase family 19 protein| similar to basic endochitinase CHB4 precursor SP:Q06209 from (Brassica napus)
20.1	At1g56680	0.586625	-0.505989	0.741014	0.0791843	glycoside hydrolase family 19 protein| similar to basic endochitinase CHB4 precursor SP:Q06209 from (Brassica napus)
20.1	At2g43610	0.596121	-0.0708414	0.833539	0.0195707	glycoside hydrolase family 19 protein| similar to chitinase GI:17799 from (Brassica napus); contains Pfam profiles PF00182: Chitinase class I, PF00187: Chitin recognition protein
20.1	At3g16920	0.554533	-0.39947	0.789806	0.0404124	glycoside hydrolase family 19 protein| similar to class I chitinase GI:7798670 from (Arabis microphylla)
20.1	At4g19760	0.663043	0.152676	0.293449	0.140855	glycosyl hydrolase family 18 protein similar to chitinase, class V GI:505267 from [Nicotiana tabacum]
20.1	At4g19800	0.55706	0.0814789	0.176329	0.219141	glycosyl hydrolase family 18 protein similar to chitinase, class V GI:899342 from [Nicotiana tabacum]
20.1	At4g19730	0.672647	0.449288	0.260659	0.195665	glycosyl hydrolase family 18 protein| similar to chitinase, class V GI:505267 from (Nicotiana tabacum)
20.1	At4g19770	0.248774	-1.33142	0.33562	0.165008	glycosyl hydrolase family 18 protein| similar to chitinase, class V GI:899342 from (Nicotiana tabacum)
20.1	At4g19750	0.695857	0.626526	0.190905	0.220418	glycosyl hydrolase family 18 protein| similar to chitinase, class V GI:899342 from (Nicotiana tabacum)
20.1	At4g19740	0.583785	0.631846	0.291466	0.161774	glycosyl hydrolase family 18 protein| similar to chitinase, class V GI:899342 from (Nicotiana tabacum)
20.1	At4g19720	0.540958	-0.097299	0.615795	-0.0863921	glycosyl hydrolase family 18 protein| similar to chitinase, class V GI:899342 from (Nicotiana tabacum)
20.1	At4g19820	0.619855	-0.364657	0.412445	-0.166299	glycosyl hydrolase family 18 protein| similar to chitinase/lysozyme GI:467689 from (Nicotiana tabacum)
20.1	At4g19810	0.00413021	1.81837	0.69164	-0.07343	glycosyl hydrolase family 18 protein| similar to chitinase/lysozyme GI:467689 from (Nicotiana tabacum)
20.1	At5g15870	0.0374734	1.02871	0.0739324	0.586834	glycosyl hydrolase family 81 protein| similar to beta-glucan-elicitor receptor GI:1752734 from (Glycine max)
20.1	At1g12700	0.624227	-0.0686026	0.666947	-0.0718412	helicase domain-containing protein / pentatricopeptide (PPR) repeat-containing protein| contains Pfam profiles PF01535: PPR repeat, PF00271: Helicase conserved C-terminal domain
20.1	At3g50450	0.495471	-0.0912653	0.834538	0.0116632	hypersensitive response protein 1 (HR1) identical to HR1 [Arabidopsis thaliana] GI:12958166; contains Pfam profile PF05659: Arabidopsis broad-spectrum mildew resistance protein RPW8
20.1	At3g50460	0.596788	-0.00833704	0.520399	0.10844	hypersensitive response protein 2 (HR2) identical to HR2 [Arabidopsis thaliana] GI:12958165; contains Pfam profile PF05659: Arabidopsis broad-spectrum mildew resistance protein RPW8
20.1	At3g02840	0.0903766	1.54302	0.00989154	1.06226	immediate-early fungal elicitor family protein| similar to immediate-early fungal elicitor protein CMPG1 (GI:14582200) (Petroselinum crispum)
20.1	At1g72500	0.575315	-0.1482	0.459186	-0.0962156	inter-alpha-trypsin inhibitor heavy chain-related| low similarity to Inter-alpha-inhibitor H4 heavy chain (Rattus norvegicus) GI:2292988; contains Pfam profile PF00092: von Willebrand factor type A domain
20.1	At1g19110	0.451041	0.0560393	0.323515	-0.223875	inter-alpha-trypsin inhibitor heavy chain-related| similar to SP|Q61704 Inter-alpha-trypsin inhibitor heavy chain H3 precursor {Mus musculus}; contains Pfam profile PF00092: von Willebrand factor type A domain
20.1	At1g05760	0.651763	-0.164794	0.744029	-0.0849294	jacalin lectin family protein (RTM1)| identical to gi:6503088 (GB:AAF14583) from (Arabidopsis thaliana) (Proc. Natl. Acad. Sci. U.S.A. 97 (1), 489-494 (2000)); contains Pfam profile PF01419 jacalin-like lectin domain
20.1	At1g34290	0.584045	-0.376505	0.66772	0.0728142	leucine-rich repeat family protein| conatins leucine rich repeat (LRR) domains, Pfam:PF00560; contains similarity to disease resistance protein GI:3894383 from (Lycopersicon esculentum)
20.1	At5g49290	0.636883	0.173232	0.476522	0.115767	leucine-rich repeat family protein| contains leucine rich-repeat (LRR) domains Pfam:PF00560, INTERPRO:IPR001611; contains similarity to Cf-2.2 (Lycopersicon pimpinellifolium) gi|1184077|gb|AAC15780
20.1	At1g58190	0.606509	-0.142909	0.544032	0.066386	leucine-rich repeat family protein| contains leucine rich-repeat (LRR) domains Pfam:PF00560, INTERPRO:IPR001611; contains similarity to Cf-2.2 (Lycopersicon pimpinellifolium) gi|1184077|gb|AAC15780
20.1	At2g25470	0.665993	-0.391517	0.828691	-0.0352233	leucine-rich repeat family protein| contains leucine rich-repeat (LRR) domains Pfam:PF00560, INTERPRO:IPR001611; contains similarity to disease resistance protein (Lycopersicon esculentum) gi|3894383|gb|AAC78591
20.1	At1g74200	0.621999	-0.133232	0.755036	-0.116392	leucine-rich repeat family protein| contains leucine rich-repeat (LRR) domains Pfam:PF00560, INTERPRO:IPR001611; contains similarity to disease resistance protein (Lycopersicon esculentum) gi|3894383|gb|AAC78591 disease resistance protein (Lycopersicon es
20.1	At1g54480	0.51083	-0.105992	0.393021	0.194687	leucine-rich repeat family protein| contains leucine rich-repeat (LRR) domains Pfam:PF00560, INTERPRO:IPR001611; contains similarity to disease resistance protein GI:3894383 from (Lycopersicon esculentum)
20.1	At5g61240	0.186014	0.291903	0.603997	-0.178632	leucine-rich repeat family protein| contains leucine rich-repeat (LRR) domains Pfam:PF00560, INTERPRO:IPR001611; contains similarity to Hcr2-0B (Lycopersicon esculentum) gi|3894387|gb|AAC78593
20.1	At4g13880	0.631127	-0.332846	0.318911	0.147219	leucine-rich repeat family protein| contains leucine rich-repeat (LRR) domains Pfam:PF00560, INTERPRO:IPR001611; contains similarity to Hcr2-0B (Lycopersicon esculentum) gi|3894387|gb|AAC78593
20.1	At3g28890	0.652432	-0.349593	0.116659	0.19434	leucine-rich repeat family protein| contains leucine rich-repeat (LRR) domains Pfam:PF00560, INTERPRO:IPR001611; contains similarity to Hcr2-0B (Lycopersicon esculentum) gi|3894387|gb|AAC78593
20.1	At3g49750	0.111127	-0.246599	0.783267	-0.0895479	leucine-rich repeat family protein| contains leucine rich-repeat (LRR) domains Pfam:PF00560, INTERPRO:IPR001611; contains similarity to resistance gene Hcr2-5B, Lycopersicon esculentum, EMBL:AF053997
20.1	At1g74170	0.690318	-0.302564	0.796056	-0.073768	leucine-rich repeat family protein| contains leucine rich-repeat (LRR) domains Pfam:PF00560, INTERPRO:IPR001611; similar to Cf-2.2 (Lycopersicon pimpinellifolium) gi|1184077|gb|AAC15780
20.1	At1g45616	0.416707	0.128778	0.363066	0.134437	leucine-rich repeat family protein| contains leucine rich-repeat (LRR) domains Pfam:PF00560, INTERPRO:IPR001611; similar to disease resistance protein (Lycopersicon esculentum) gi|3894383|gb|AAC78591
20.1	At1g74180	0.487258	-0.0611088	0.741704	-0.0964587	leucine-rich repeat family protein| contains leucine rich-repeat (LRR) domains Pfam:PF00560, INTERPRO:IPR001611; similar to Hcr2-0B (Lycopersicon esculentum) gi|3894387|gb|AAC78593
20.1	At1g17250	0.0151652	0.732554	0.817893	0.039681	leucine-rich repeat family protein| contains leucine rich-repeat (LRR) domains Pfam:PF00560, INTERPRO:IPR001611; similar to Hcr2-0B (Lycopersicon esculentum) gi|3894387|gb|AAC78593
20.1	At1g17240	0.492257	0.0618277	0.0856931	0.17576	leucine-rich repeat family protein| contains leucine rich-repeat (LRR) domains Pfam:PF00560, INTERPRO:IPR001611; similar to Hcr2-0B (Lycopersicon esculentum) gi|3894387|gb|AAC78593
20.1	At2g33080	0.447312	-0.422326	0.492103	0.0999177	leucine-rich repeat family protein| contains leucine rich-repeat domain Pfam:PF00560, INTERPRO:IPR001611; contains similarity to Cf-2.2 (Lycopersicon pimpinellifolium) gi|1184077|gb|AAC15780
20.1	At2g33050	0.654185	-0.171014	0.796537	-0.0207804	leucine-rich repeat family protein| contains leucine rich-repeat domains Pfam:PF00560, INTERPRO:IPR001611; similar to Hcr2-0B (Lycopersicon esculentum) gi|3894387|gb|AAC78593
20.1	At5g17890	0.584569	0.323643	0.771716	0.0337606	LIM domain-containing protein / disease resistance protein-related| low similarity to disease resistance protein RPP4 (Arabidopsis thaliana) GI:20270890; contains Pfam profiles PF00412: LIM domain, PF00931: NB-ARC domain, PF00560: Leucine Rich Repeat
20.1	At3g48080	0.694074	-0.241411	0.186285	0.447637	lipase class 3 family protein / disease resistance protein-related| similar to disease resistance protein/lipase homolog EDS1 GI:4454567; contains Pfam profile PF01764: Lipase
20.1	At2g36910	0.298081	-0.624022	0.337342	-0.273672	multidrug resistance P-glycoprotein (PGP1)| identical to P-glycoprotein GI:3849833 from (Arabidopsis thaliana); homologous to mammalian mdr gene,contains ATP-binding cassette; related to multi drug resistance proteins
20.1	At1g27940	0.463803	-0.439519	0.806754	0.0548696	multidrug resistance P-glycoprotein, putative| similar to mdr-like P-glycoprotein atpgp1 GI:3849833 from (Arabidopsis thaliana)
20.1	At1g28010	0.337119	0.167523	0.363354	0.102567	multidrug resistance P-glycoprotein, putative| similar to mdr-like P-glycoprotein GI:3849833 from (Arabidopsis thaliana)
20.1	At3g28860	0.44613	-0.681206	0.13878	-0.610123	multidrug resistance P-glycoprotein, putative| similar to mdr-like P-glycoprotein GI:3849833 from (Arabidopsis thaliana); contains Pfam profiles PF00005: ABC transporter and PF00664: ABC transporter transmembrane region; identical to cDNA MDR-like p-glyco
20.1	At4g25960	0.572047	-0.413324	0.82921	-0.0211698	multidrug resistance P-glycoprotein, putative| similar to multidrug resistant P-glycoprotein GI:4204793 from (Solanum tuberosum)
20.1	At4g01830	0.63528	-0.33917	0.231838	0.1551	multidrug resistance P-glycoprotein, putative| similar to multidrug resistant P-glycoprotein GI:4204793 from (Solanum tuberosum)
20.1	At4g01820	0.551206	-0.797875	0.792791	-0.0486912	multidrug resistance P-glycoprotein, putative| similar to multidrug-resistant protein CjMDR1 GI:14715462 from (Coptis japonica)
20.1	At1g02530	0.0105101	1.93183	0.164357	0.526616	multidrug resistance P-glycoprotein, putative| similar to multidrug-resistant protein CjMDR1 GI:14715462 from (Coptis japonica)
20.1	At1g02520	0.024353	1.15497	0.237365	0.28456	multidrug resistance P-glycoprotein, putative| similar to multidrug-resistant protein CjMDR1 GI:14715462 from (Coptis japonica)
20.1	At4g18470	0.518643	0.298346	0.490185	0.0928236	negative regulator of systemic acquired resistance (SNI1)| identical to negative regulator of systemic acquired resistance SNI1 (Arabidopsis thaliana) gi|5758933|gb|AAD50900
20.1	At3g20600	0.33806	-0.0106125	0.152308	0.201094	non-race specific disease resistance protein (NDR1)| identical to non-race specific disease resistance protein (NDR1) GB:AF021346 (Arabidopsis thaliana) (Science 278 (5345), 1963-1965 (1997))
20.1	At3g20590	0.650464	-1.55248	0.231897	0.157496	non-race specific disease resistance protein, putative| similar to non-race specific disease resistance protein (Arabidopsis thaliana) NDR1 gi|2754816|gb|AAB95208
20.1	At3g20610	0.451127	0.205953	0.545328	0.11047	non-race specific disease resistance protein, putative| similar to non-race specific disease resistance protein NDR1 (Arabidopsis thaliana) gi|2754816|gb|AAB95208
20.1	At1g78780	0.606941	-0.115228	0.750728	0.0220078	pathogenesis-related family protein| contains similarity to pathogen-related protein (GI:499073) (Swiss-Prot:P16273) (Hordeum vulgare)
20.1	At4g29940	0.432152	-0.00667373	0.217822	0.124255	pathogenesis-related homeodomain protein (PRHA)| identical to Pathogenesis-related homeodomain protein (PRHA) (SP:P48785) (Arabidopsis thaliana)
20.1	At2g14610	0.659967	-0.19018	0.653679	0.113825	pathogenesis-related protein 1 (PR-1)| identical to GB:M90508 SP|P33154
20.1	At2g19990	0.575183	-0.504634	0.416026	0.0939824	pathogenesis-related protein 1 (PR-1)| identical to pathogenesis-related protein 1 {Arabidopsis thaliana} GI:166805; contains an extracellular proteins SCP/Tpx-1/Ag5/PR-1/Sc7 signature (PDOC00772)
20.1	At1g75040	0.685892	-0.295716	0.573599	-0.218451	pathogenesis-related protein 5 (PR-5)| identical to SP|P28493 Pathogenesis-related protein 5 precursor (PR-5) {Arabidopsis thaliana}; contains Pfam profile: PF00314 Thaumatin family
20.1	At4g25780	0.62839	-0.849366	0.761471	0.0299915	pathogenesis-related protein, putative| similar to gene PR-1 protein - Medicago truncatula, SP|Q40374; contains Pfam profile PF00188: SCP-like extracellular protein
20.1	At4g31470	0.362343	0.102423	0.769262	-0.0920479	pathogenesis-related protein, putative| similar to pathogenesis related protein-1 from Zea mays GI:3290004; contains Pfam profile PF00188: SCP-like extracellular protein
20.1	At2g19970	0.452947	-0.332444	0.832213	-0.0317685	pathogenesis-related protein, putative| similar to pathogenesis-related protein 1 {Arabidopsis thaliana} GI:166805; contains Pfam profile PF00188: SCP-like extracellular protein
20.1	At1g50050	0.621141	0.166287	0.81666	0.0386052	pathogenesis-related protein, putative| similar to pathogenesis-related protein 1b precursor (pr-1b) GB:X03465 GI:19977 from (Nicotiana tabacum); contains Pfam profile PF00188: SCP-like extracellular protein
20.1	At5g26130	0.0658984	0.781782	0.680123	0.0637521	pathogenesis-related protein, putative| similar to PR-1a protein (Nicotiana tabacum) GI:19944; contains Pfam profile PF00188: SCP-like extracellular protein
20.1	At4g33710	0.328281	-0.206966	0.624666	0.0858699	pathogenesis-related protein, putative| similar to PR-1a protein (Nicotiana tabacum) GI:19944; contains Pfam profile PF00188: SCP-like extracellular protein
20.1	At3g19690	0.121257	-0.194966	0.225822	0.140865	pathogenesis-related protein, putative| similar to PR-1a protein GI:19944 GB:X06930 from (Nicotiana tabacum); contains Pfam profile PF00188: SCP-like extracellular protein
20.1	At1g50060	0.562293	-0.635094	0.579187	0.111199	pathogenesis-related protein, putative| similar to prb-1b (Nicotiana tabacum) GI:19970; contains Pfam profile PF00188: SCP-like extracellular protein
20.1	At4g33730	0.572586	-0.208535	0.827894	-0.0372123	pathogenesis-related protein, putative| similar to SP|P33154 Pathogenesis-related protein 1 precursor (PR-1) {Arabidopsis thaliana}; contains Pfam profile PF00188: SCP-like extracellular protein
20.1	At4g33720	0.516666	0.410459	0.141006	0.159283	pathogenesis-related protein, putative| similar to SP|P33154 Pathogenesis-related protein 1 precursor (PR-1) {Arabidopsis thaliana}; contains Pfam profile PF00188: SCP-like extracellular protein
20.1	At4g07820	0.371434	0.929158	0.838157	0.0123407	pathogenesis-related protein, putative| similar to SP|P33154 Pathogenesis-related protein 1 precursor (PR-1) {Arabidopsis thaliana}; contains Pfam profile PF00188: SCP-like extracellular protein
20.1	At2g14580	0.638176	0.506072	0.818622	-0.0495054	pathogenesis-related protein, putative| similar to SP|P33154 Pathogenesis-related protein 1 precursor (PR-1) {Arabidopsis thaliana}; contains Pfam profile PF00188: SCP-like extracellular protein
20.1	At3g09590	0.542695	-0.0521722	0.365227	0.171769	pathogenesis-related protein, putative| similar to SP|Q05968 Pathogenesis-related protein 1 precursor {Hordeum vulgare}; contains Pfam profile PF00188: SCP-like extracellular protein
20.1	At1g75030	0.677883	-0.212211	0.532254	-0.17918	pathogenesis-related thaumatin family protein| identical to thaumatin-like protein (Arabidopsis thaliana) GI:2435406; contains Pfam profile: PF00314 Thaumatin family
20.1	At4g38670	0.702777	-0.544126	0.736736	-0.0330064	pathogenesis-related thaumatin family protein| similar to receptor serine/threonine kinase PR5K (Arabidopsis thaliana) GI:1235680; contains Pfam profile PF00314: Thaumatin family
20.1	At4g36010	0.449974	1.30245	0.0614072	1.25067	pathogenesis-related thaumatin family protein| similar to receptor serine/threonine kinase PR5K (Arabidopsis thaliana) GI:1235680; contains Pfam profile PF00314: Thaumatin family
20.1	At2g17860	0.484804	-0.0538748	0.272013	0.167133	pathogenesis-related thaumatin family protein| similar to receptor serine/threonine kinase PR5K (Arabidopsis thaliana) GI:1235680; contains Pfam profile PF00314: Thaumatin family
20.1	At1g20030	0.391854	-0.753131	0.551186	-0.233407	pathogenesis-related thaumatin family protein| similar to receptor serine/threonine kinase PR5K (Arabidopsis thaliana) GI:1235680; contains Pfam profile PF00314: Thaumatin family
20.1	At1g75800	0.301017	-0.802927	0.238333	-1.19911	pathogenesis-related thaumatin family protein| similar to receptor serine/threonine kinase PR5K (Arabidopsis thaliana) GI:1235680; contains Pfam profile: PF00314 Thaumatin family
20.1	At1g19320	0.180038	0.849878	0.250131	0.105078	pathogenesis-related thaumatin family protein| similar to SP:P28493 Pathogenesis-related protein 5 precursor (PR-5) from (Arabidopsis thaliana), thaumatin-like protein (Arabidopsis thaliana) GI:2435406; contains Pfam profile PF00314: Thaumatin family
20.1	At4g24180	0.346179	0.433602	0.818764	-0.0573213	pathogenesis-related thaumatin family protein| similar to SP|P28493 Pathogenesis-related protein 5 precursor (PR-5) {Arabidopsis thaliana}; contains Pfam profile PF00314: Thaumatin family
20.1	At5g40020	0.372055	-1.34182	0.815914	-0.0317873	pathogenesis-related thaumatin family protein| similar to SP|P50699 Thaumatin-like protein precursor {Arabidopsis thaliana}, pathogenesis-related group 5 protein (Brassica rapa) GI:2749943; contains Pfam profile PF00314: Thaumatin family
20.1	At2g24810	0.194101	0.605936	0.481398	0.122599	pathogenesis-related thaumatin family protein| similar to thaumatin-like protein (Arabidopsis thaliana) GI:2435406; contains Pfam profile PF00314: Thaumatin family
20.1	At1g77700	0.699262	-0.262231	0.661115	0.0386961	pathogenesis-related thaumatin family protein| similar to thaumatin-like protein (Arabidopsis thaliana) GI:2435406; contains Pfam profile PF00314: Thaumatin family
20.1	At4g36000	0.337815	-0.167871	0.780193	0.0611673	pathogenesis-related thaumatin family protein| similar to thaumatin-like protein precursor (Pyrus pyrifolia) GI:3241854; contains Pfam profile PF00314: Thaumatin family
20.1	At3g52430	0.116062	0.521431	0.114849	0.30939	phytoalexin-deficient 4 protein (PAD4)
20.1	At2g15170	0.468235	-0.566746	0.707232	0.0959269	plant basic secretory protein (BSP) family protein similar to NtPRp27 [Nicotiana tabacum] GI:5360263; contains Pfam profile PF04450: Plant Basic Secretory Protein
20.1	At2g15130	0.667955	-0.296516	0.497251	0.121325	plant basic secretory protein (BSP) family protein| similar to NtPRp27 (Nicotiana tabacum) GI:5360263; contains Pfam profile PF04450: Plant Basic Secretory Protein
20.1	At1g55010	0.215143	0.378322	0.443389	0.157383	plant defensin-fusion protein, putative (PDF1.5) plant defensin protein family member, personal communication, Bart Thomma (Bart.Thomma@agr.kuleuven.ac.be); similar to antifungal protein 4 [Raphanus sativus] gi|1655683|emb|CAA65983
20.1	At2g02120	0.667955	-0.31603	0.646447	0.0652058	plant defensin-fusion protein, putative (PDF2.1)| plant defensin protein family member, personal communication, Bart Thomma (Bart.Thomma@agr.kuleuven.ac.be); contains a gamma-thionin family signature (PDOC00725)
20.1	At2g02100	0.53845	-0.548027	0.0992015	-0.878041	plant defensin-fusion protein, putative (PDF2.2)| plant defensin protein family member, personal communication, Bart Thomma (Bart.Thomma@agr.kuleuven.ac.be); similar to SWISS-PROT:O65740
20.1	At1g61070	0.450533	-0.420072	0.728049	-0.0719302	plant defensin-fusion protein, putative (PDF2.4)| plant defensin protein family member, personal communication, Bart Thomma (Bart.Thomma@agr.kuleuven.ac.be); contains gamma-thionin domain
20.1	At5g63660	0.43079	-0.276176	0.745057	0.13821	plant defensin-fusion protein, putative (PDF2.5)| plant defensin protein family member, personal communication, Bart Thomma (Bart.Thomma@agr.kuleuven.ac.be)
20.1	At4g30070	0.654575	0.0057336	0.345442	0.160199	plant defensin-fusion protein, putative| contains a C-terminal plant defensin domain, personal communication, Bart Thomma (Bart.Thomma@agr.kuleuven.ac.be)
20.1	At5g38330	0.686601	0.605434	0.749159	0.0939409	plant defensin-fusion protein, putative| contains a plant defensin motif, personal communication, Bart Thomma (Bart.Thomma@agr.kuleuven.ac.be)
20.1	At1g73330	0.652432	-0.186479	0.0869139	0.257415	protease inhibitor, putative (DR4)| identical to Dr4 GI:469114 from (Arabidopsis thaliana); contains Pfam profile PF00197: Trypsin and protease inhibitor
20.1	At2g38870	0.00910828	2.60103	0.0561435	0.781749	protease inhibitor, putative| similar to SP|P24076 Glu S.griseus protease inhibitor (BGIA) {Momordica charantia}; contains Pfam profile PF00280: Potato inhibitor I family
20.1	At4g22460	0.502209	-0.203225	0.775069	0.0463319	protease inhibitor/seed storage/lipid transfer protein (LTP) family protein| contains Pfam profile: PF00234 protease inhibitor/seed storage/LTP family
20.1	At2g26010	0.084983	1.25789	0.231195	-0.758705	putative antifungal protein, AFP2
20.1	At5g44430	0.0476021	1.32725	0.232058	-0.580884	putative antifungal protein, AFP3
20.1	At5g44420	0.0213498	1.65085	0.142623	-0.854854	putative antifungal protein, AFP4
20.1	At4g12020	0.695062	-1.24383	0.764813	0.0368521	putative disease resistance protein DNA-binding protein WRKY1 - parsley,PIR2:S72443 and downy mildew resistance protein RPP5 - Arabidopsis thaliana,PID:g2109275 and MAP3K beta 1 protein kinase - Brassica napus,PID:e1329583
20.1	At5g61560	0.0106682	1.52477	0.127646	0.510031	putative protein disease resistance protein kinase Pto, Lycopersiocon esculentum, PIR:A49332
20.1	At1g09090	0.426485	-0.852404	0.170232	0.222134	putative respiratory burst oxidase protein B Strong similarity to Oryza NADPH oxidase (gb|X93301)
20.1	At1g67980	8.37e-19	3.03218	1.71e-06	0.881558	putative S-adenosyl-L-methionine:trans-caffeoyl-Coenzyme A 3-O-methyltransferase similar to S-adenosyl-L-methionine:trans-caffeoyl-Coenzyme A 3-O-methyltransferase GB:AAA62426 [Arabidopsis thaliana] (function=disease resistance); supported by cDNA: gi_682
20.1	At1g67990	0.687309	-0.373097	0.463496	0.141961	putative S-adenosyl-L-methionine:trans-caffeoyl-Coenzyme A 3-O-methyltransferase similar to S-adenosyl-L-methionine:trans-caffeoyl-Coenzyme A 3-O-methyltransferase GB:AAA62426 [Arabidopsis thaliana] (function=disease resistance);supported by full-length c
20.1	At5g51700	0.305283	0.0893607	0.740584	-0.0726041	RAR1 disease resistance protein (RAR1)| Contains a 3 nt micro-exon at exon 2.
20.1	At3g45810	0.632769	-0.645278	0.838203	0.00906534	respiratory burst oxidase - like protein (RbohD) respiratory burst oxidase protein D, Arabidopsis thaliana, EMBL:AF055357
20.1	At4g25090	0.56875	-0.876184	0.329416	0.126042	respiratory burst oxidase - like protein respiratory burst oxidase protein A, Arabidopsis thaliana, gb:AF055353
20.1	At4g11230	0.626426	0.195807	0.505511	0.106479	respiratory burst oxidase homolog F - like protein respiratory burst oxidase homolog F (EC 1.6.-.-) - Arabidopsis thaliana,PID:d1029893
20.1	At5g51060	0.152691	0.491943	0.122599	0.660579	respiratory burst oxidase protein
20.1	At5g47910	0.0215625	1.41605	0.359887	0.42676	respiratory burst oxidase protein ; supported by cDNA: gi_3242788_gb_AF055357.1_AF055357
20.1	At5g60010	0.335945	0.148318	0.404442	0.127299	respiratory burst oxidase protein - like respiratory burst oxidase protein D RbohD, Arabidopsis thaliana, EMBL:AF055357
20.1	At5g07390	0.550613	-0.488197	0.621943	0.0873318	respiratory burst oxidase protein A
20.1	At1g64060	0.690616	-0.268424	0.838036	0.00990091	respiratory burst oxidase protein F (RbohF) (RbohAp108) / NADPH oxidase| identical to cytochrome b245 beta chain homolog RbohAp108 (GI:2654868), respiratory burst oxidase protein F (gi:3242456), from Arabidopsis thaliana
20.1	At1g19230	0.648985	0.0921152	0.839257	-0.00998911	respiratory burst oxidase protein, putative similar to respiratory burst oxidase protein E GI:3242787 from [Arabidopsis thaliana]
20.1	At2g15220	0.100397	0.801118	0.548713	0.0852507	secretory protein, putative similar to NtPRp27 [Nicotiana tabacum] GI:5360263; contains Pfam profile PF04450: Plant Basic Secretory Protein
20.1	At4g01575	0.64486	0.0184158	0.832931	0.0136366	serine protease inhibitor, Kazal-type family protein| contains Pfam domain PF00050: Kazal-type serine protease inhibitor domain
20.1	At3g61980	0.382077	0.21016	0.332284	0.240204	serine protease inhibitor, Kazal-type family protein| contains Pfam domain PF00050: Kazal-type serine protease inhibitor domain
20.1	At3g50020	0.463928	0.488474	0.835382	0.0186748	serine protease inhibitor, potato inhibitor I-type family protein| contains Pfam profile PF00280: Potato inhibitor I family
20.1	At3g46860	0.530677	0.191553	0.204937	0.191452	serine protease inhibitor, potato inhibitor I-type family protein| similar to SP|P19873 Inhibitor of trypsin and hageman factor (CMTI-V) {Cucurbita maxima}; contains Pfam profile PF00280: Potato inhibitor I family
20.1	At2g38900	0.673892	-0.151319	0.354707	0.16472	serine protease inhibitor, potato inhibitor I-type family protein| similar to SP|P24076 Glu S.griseus protease inhibitor (BGIA) {Momordica charantia}, SP|P20076 Ethylene-responsive proteinase inhibitor I precursor {Lycopersicon esculentum}; contains Pfam
20.1	At5g43570	0.67867	-0.540942	0.205402	0.186241	serine protease inhibitor, potato inhibitor I-type family protein| similar to SP|P24076 Glu S.griseus protease inhibitor (BGIA) {Momordica charantia}; contains Pfam profile PF00280: Potato inhibitor I family
20.1	At1g64030	0.591409	-0.118366	0.376159	0.0677066	serpin family protein / serine protease inhibitor family protein| similar to phloem serpin-1 (Cucurbita maxima) GI:9937311, serpin (Triticum aestivum) GI:871551; contains Pfam profile PF00079: Serpin (serine protease inhibitor)
20.1	At2g14540	0.345793	-0.900054	0.341413	0.155207	serpin family protein / serine protease inhibitor family protein| similar to phloem serpin-1 (Cucurbita maxima) GI:9937311; contains Pfam profile PF00079: Serpin (serine protease inhibitor)
20.1	At1g62170	0.703474	-0.256507	0.83308	0.00608869	serpin family protein / serine protease inhibitor family protein| similar to phloem serpin-1 GI:9937311 from (Cucurbita maxima); contains Pfam profile PF00079: Serpin (serine protease inhibitor)
20.1	At2g35580	0.387348	-0.597893	0.827924	-0.0440987	serpin family protein / serine protease inhibitor family protein| similar to protein zx (Hordeum vulgare subsp. vulgare) GI:19071, serpin (Triticum aestivum) GI:1885350; contains Pfam profile PF00079: Serpin (serine protease inhibitor)
20.1	At3g45220	0.388211	-0.646366	0.642294	-0.134903	serpin, putative / serine protease inhibitor, putative| similar to phloem serpin-1 (Cucurbita maxima) GI:9937311; contains Pfam profile PF00079: Serpin (serine protease inhibitor)
20.1	At2g26390	0.505772	-0.0170136	0.843814	-6.6e-05	serpin, putative / serine protease inhibitor, putative| similar to phloem serpin-1 (Cucurbita maxima) GI:9937311; contains Pfam profile PF00079: Serpin (serine protease inhibitor)
20.1	At2g25240	0.519079	0.000365786	0.459615	0.148705	serpin, putative / serine protease inhibitor, putative| similar to phloem serpin-1 (Cucurbita maxima) GI:9937311; contains Pfam profile PF00079: Serpin (serine protease inhibitor)
20.1	At1g64010	0.401529	-0.129079	0.839784	-0.010468	serpin, putative / serine protease inhibitor, putative| similar to phloem serpin-1 (Cucurbita maxima) GI:9937311; contains Pfam profile PF00079: Serpin (serine protease inhibitor)
20.1	At1g47710	0.343342	0.145461	0.840623	0.00543309	serpin, putative / serine protease inhibitor, putative| similar to phloem serpin-1 (Cucurbita maxima) GI:9937311; contains Pfam profile PF00079: Serpin (serine protease inhibitor)
20.1	At1g64020	0.335244	0.00555933	0.742468	0.0704855	serpin-related / serine protease inhibitor-related| similar to phloem serpin-1 (Cucurbita maxima) GI:9937311
20.1	At1g63280	0.554729	-0.0335597	0.143364	0.173074	serpin-related / serine protease inhibitor-related| similar to protein zx (Hordeum vulgare subsp. vulgare) GI:19071, serpin (Triticum aestivum) GI:1885346
20.1	At1g51330	0.158881	0.390918	0.46789	0.117104	serpin-related / serine protease inhibitor-related| similar to serpin (Hordeum vulgare subsp. vulgare) CAA64599.1 GI:1197577
20.1	At4g02600	0.560748	-0.464803	0.840646	-0.00405005	seven transmembrane MLO family protein / MLO-like protein 1 (MLO1)| identical to MLO-like protein 1 (MLO protein homolog 1) (Arabidopsis thaliana) SWISS-PROT:O49621; similar to MLO protein SWISS-PROT:P93766, NCBI_gi:1877221 (Hordeum vulgare)(Barley)
20.1	At5g65970	0.453654	-0.655129	0.587164	-0.144625	seven transmembrane MLO family protein / MLO-like protein 10 (MLO10)| identical to membrane protein Mlo10 (Arabidopsis thaliana) gi|14091590|gb|AAK53803; similar to MLO protein SWISS-PROT:P93766, NCBI_gi:1877221 (Hordeum vulgare)(Barley)
20.1	At5g53760	0.468235	0.450405	0.688296	0.0612412	seven transmembrane MLO family protein / MLO-like protein 11 (MLO11)| identical to membrane protein Mlo11 (Arabidopsis thaliana) gi|14091592|gb|AAK53804; similar to MLO protein SWISS-PROT:P93766, NCBI_gi:1877221 (Hordeum vulgare)(Barley)
20.1	At2g39200	0.0351881	0.874544	0.540083	0.370266	seven transmembrane MLO family protein / MLO-like protein 12 (MLO12)| identical to SP|O80961 MLO-like protein 12 (AtMlo12) {Arabidopsis thaliana}, membrane protein Mlo12 (Arabidopsis thaliana) gi|14091594|gb|AAK53805; similar to MLO protein SWISS-PROT:P93
20.1	At4g24250	0.533146	0.0276725	0.40382	0.102481	seven transmembrane MLO family protein / MLO-like protein 13 (MLO13)| identical to membrane protein Mlo13 (Arabidopsis thaliana) gi|14091596|gb|AAK53806; similar to MLO protein SWISS-PROT:P93766, NCBI_gi:1877221 (Hordeum vulgare)(Barley)
20.1	At1g26700	0.410184	0.106367	0.832931	-0.0137055	seven transmembrane MLO family protein / MLO-like protein 14 (MLO14)| identical to membrane protein Mlo14 (Arabidopsis thaliana) gi|14091598|gb|AAK53807; similar to MLO protein SWISS-PROT:P93766, NCBI_gi:1877221 (Hordeum vulgare)(Barley)
20.1	At2g44110	0.455232	0.0275608	0.804873	0.0281548	seven transmembrane MLO family protein / MLO-like protein 15 (MLO15)| identical to MLO-like protein 15 (AtMlo15) SP:O80580 from (Arabidopsis thaliana); similar to MLO protein SWISS-PROT:P93766, NCBI_gi:1877221 (Hordeum vulgare)(Barley)
20.1	At3g45290	0.577849	0.235496	0.819027	-0.0389458	seven transmembrane MLO family protein / MLO-like protein 3 (MLO3)| membrane protein Mlo3 (Arabidopsis thaliana) gi|14091576|gb|AAK53796; similar to MLO protein SWISS-PROT:P93766, NCBI_gi:1877221 (Hordeum vulgare)(Barley)
20.1	At1g11000	0.664503	-0.315061	0.239087	0.20671	seven transmembrane MLO family protein / MLO-like protein 4 (MLO4)| identical to membrane protein Mlo4 (Arabidopsis thaliana) gi|14091578|gb|AAK53797; similar to MLO protein SWISS-PROT:P93766, NCBI_gi:1877221 (Hordeum vulgare)(Barley)
20.1	At2g33670	0.513107	-1.23379	0.590229	0.102201	seven transmembrane MLO family protein / MLO-like protein 5 (MLO5)| identical to MLO-like protein 5 (AtMlo5) (Arabidopsis thaliana) SWISS-PROT:O22815; similar to MLO protein SWISS-PROT:P93766, NCBI_gi:1877221 (Hordeum vulgare)(Barley)
20.1	At1g61560	0.0377013	1.44445	0.106222	0.586914	seven transmembrane MLO family protein / MLO-like protein 6 (MLO6)| idenctical to membrane protein Mlo6 (Arabidopsis thaliana) gi|14091582|gb|AAK53799; similar to MLO protein SWISS-PROT:P93766, NCBI_gi:1877221 (Hordeum vulgare)(Barley); contains Pfam prof
20.1	At2g17430	0.556517	-0.502437	0.338886	0.163271	seven transmembrane MLO family protein / MLO-like protein 7 (MLO7)| identical to membrane protein Mlo7 (Arabidopsis thaliana) gi|14091584|gb|AAK53800; similar to MLO protein SWISS-PROT:P93766, NCBI_gi:1877221 (Hordeum vulgare)(Barley)
20.1	At2g17480	0.444192	-0.533796	0.829972	-0.028539	seven transmembrane MLO family protein / MLO-like protein 8 (MLO8)| identical to membrane protein Mlo8 (Arabidopsis thaliana) gi|14091586|gb|AAK53801; similar to MLO protein SWISS-PROT:P93766, NCBI_gi:1877221 (Hordeum vulgare)(Barley)
20.1	At1g42560	0.463075	0.174059	0.280359	0.115216	seven transmembrane MLO family protein / MLO-like protein 9 (MLO9)| nearly identical to membrane protein Mlo9 (Arabidopsis thaliana) GI:14091588; similar to MLO protein SWISS-PROT:P93766, NCBI_gi:1877221 (Hordeum vulgare)(Barley)
20.1	At4g01895	0.0259206	1.51772	0.384115	0.405611	systemic acquired resistance (SAR) regulator protein NIMIN-1-related| contains similarity to NIMIN-1 protein GI:12057154 from (Arabidopsis thaliana)
20.1	At4g05440	0.311527	0.172977	0.24517	0.179562	temperature sensing protein-related| contains weak similarity to D123 (GI:1236114) (Rattus norvegicus)
20.1	At1g18250	0.354702	-0.781388	0.0978819	-0.69313	thaumatin, putative| identical to SP|P50699 Thaumatin-like protein precursor {Arabidopsis thaliana}; strong similarity to pathogenesis-related group 5 protein GI:2749943 from (Brassica rapa)
20.1	At4g38660	0.475846	-0.659049	0.291977	-0.466535	thaumatin, putative| similar to thaumatin-like protein (Arabidopsis thaliana) GI:2435406, thaumatin-like protein precursor (Pyrus pyrifolia) GI:3241854; contains Pfam profile PF00314: Thaumatin family
20.1	At1g75050	0.606904	-0.36786	0.801052	-0.0380123	thaumatin-like protein, putative / pathogenesis-related protein, putative| similar to thaumatin-like protein (Arabidopsis thaliana) GI:2435406, SP|P28493 Pathogenesis-related protein 5 precursor (PR-5) {Arabidopsis thaliana}; contains Pfam profile: PF0031
20.1	At1g73620	0.310091	-1.15516	0.547879	-0.10773	thaumatin-like protein, putative / pathogenesis-related protein, putative| strong similarity to SP|P50699 Thaumatin-like protein precursor {Arabidopsis thaliana}, pathogenesis-related group 5 protein (Brassica rapa) GI:2749943; contains Pfam profile: PF00
20.1	At5g02140	0.494716	-0.523178	0.205176	0.345539	thaumatin-like protein, putative| similar to SP|P50699 Thaumatin-like protein precursor {Arabidopsis thaliana}; contains Pfam profile PF00314: Thaumatin family
20.1	At5g24620	0.556459	-0.166643	0.797697	-0.0530321	thaumatin-like protein, putative| similar to thaumatin-like protein (Arabidopsis thaliana) GI:2435406; contains Pfam profile PF00314: Thaumatin family
20.1	At1g72260	0.443666	-0.641675	0.340753	0.13842	thionin (THI2.1)| identical to thionin (Arabidopsis thaliana) gi|1181531|gb|AAC41678
20.1	At5g36910	0.643476	-0.373119	0.777289	0.036592	thionin (THI2.2)| identical to thionin (Arabidopsis thaliana) gi|1181533|gb|AAC41679
20.1	At1g66100	0.171758	-1.1957	0.0199461	-1.01155	thionin, putative| similar to thionin (Arabidopsis thaliana) GI:1181533
20.1	At2g15010	0.429048	0.116393	0.737506	0.0689086	thionin, putative| similar to thionin (Arabidopsis thaliana) gi|1181533|gb|AAC41679
20.1	At3g03480	0.67876	-1.36805	0.823042	-0.0307661	transferase family protein| similar to hypersensitivity-related gene GB:CAA64636 (Nicotiana tabacum); contains Pfam transferase family domain PF00248
20.1	At5g17540	0.696632	-0.55556	0.395476	0.131735	transferase family protein| similar to hypersensitivity-related gene product HSR201 - Nicotiana tabacum, EMBL:X95343; contains Pfam transferase family domain PF00248
20.1	At1g27620	0.543194	0.0389823	0.37454	0.108532	transferase family protein| similar to hypersensitivity-related gene product HSR201 - Nicotiana tabacum, EMBL:X95343; contains Pfam transferase family domain PF00248
20.1	At3g48720	0.193688	-0.934859	0.15749	-0.732848	transferase family protein| similar to hypersensitivity-related hsr201 protein - Nicotiana tabacum,PIR2:T03274; contains Pfam transferase family domain PF00248
20.1	At1g73325	0.562927	0.0613572	0.7571	0.0399206	trypsin and protease inhibitor family protein / Kunitz family protein| similar to Dr4 (Arabidopsis thaliana) GI:469114; contains Pfam profile PF00197: Trypsin and protease inhibitor
20.1	At1g17860	0.0406528	1.27711	0.120823	1.21928	trypsin and protease inhibitor family protein / Kunitz family protein| similar to LeMir (miraculin homolog) GI:2654440 from (Lycopersicon esculentum), tumor-related protein (Nicotiana tabacum) GI:1762933; contains Pfam profile PF00197: Trypsin and proteas
20.1	At1g73260	0.133049	1.00256	0.801074	0.0673403	trypsin and protease inhibitor family protein / Kunitz family protein| similar to trypsin inhibitor propeptide (Brassica oleracea) GI:841208; contains Pfam profile PF00197: Trypsin and protease inhibitor
20.1	At1g72290	0.562841	0.0289671	0.826197	-0.0402258	trypsin and protease inhibitor family protein / Kunitz family protein| similar to water-soluble chlorophyll protein (Raphanus sativus var. niger) GI:16945735, BnD22 drought induced protein (Brassica napus) GI:17813; contains Pfam profile PF00197: Trypsin
20.1	At3g04330	0.607168	0.179961	0.618026	0.113093	trypsin and protease inhibitor family protein / Kunitz family protein| weak similarity to 21 kDa seed protein (Theobroma cacao) GI:21909, Kunitz trypsin inhibitor TI3 (Populus tremuloides) GI:13605354; contains Pfam profile PF00197: Trypsin and protease i
20.1	At3g04320	0.234529	0.577482	0.822386	-0.0524325	trypsin and protease inhibitor family protein / Kunitz family protein| weak similarity to Kunitz trypsin inhibitor TI1 (Populus tremuloides) GI:13605350; contains Pfam profile PF00197: Trypsin and protease inhibitor
20.1	At2g43535	0.0751604	-1.09918	0.244478	-0.204205	trypsin inhibitor, putative| similar to SP|P26780 Trypsin inhibitor 2 precursor (MTI-2) {Sinapis alba}
20.1	At2g43530	0.0806831	-1.47439	0.124306	-0.892788	trypsin inhibitor, putative| similar to SP|P26780 Trypsin inhibitor 2 precursor (MTI-2) {Sinapis alba}
20.1	At2g43520	0.485379	-0.00108023	0.13327	-0.491329	trypsin inhibitor, putative| similar to SP|P26780 Trypsin inhibitor 2 precursor (MTI-2) {Sinapis alba}
20.1	At1g47540	0.477345	-0.806878	0.813773	-0.0156131	trypsin inhibitor, putative| similar to SP|P26780 Trypsin inhibitor 2 precursor (MTI-2) {Sinapis alba}
20.1	At1g23360	0.664503	-0.209561	0.121825	-0.253139	UbiE/COQ5 methyltransferase family protein| similar to 2-hexaprenyl-1,4-naphthoquinone methyltransferase GB:BAA25267 GI:2982680 from (Micrococcus luteus); contains Pfam profile PF01209: methlytransferase, UbiE/COQ5 family
20.1	At4g17910	0.679908	-0.289771	0.794648	-0.0659577	zinc finger (C3HC4-type RING finger) family protein / pentatricopeptide (PPR) repeat-containing protein| contains Pfam domains PF01535: PPR repeat and PF00097: Zinc finger, C3HC4 type (RING finger)
1: Photosynthesis
1	At5g53910	0.441901	-1.19603	0.821957	0.0469145	(S)-2-hydroxy-acid oxidase, peroxisomal, putative / glycolate oxidase, putative / short chain alpha-hydroxy acid oxidase, putative contains Pfam profile: PF00097 zinc finger, C3HC4 type (RING finger)
1	At3g14150	0.17679	-1.02751	0.270557	-0.324057	(S)-2-hydroxy-acid oxidase, peroxisomal, putative / glycolate oxidase, putative / short chain alpha-hydroxy acid oxidase, putative similar to (S)-2-hydroxy-acid oxidase, peroxisomal (Glycolate oxidase, GOX) (Short chain alpha-hydroxy acid oxidase) [Spinac
1	At3g14415	0.430902	-0.666026	0.275512	-0.422529	(S)-2-hydroxy-acid oxidase, peroxisomal, putative / glycolate oxidase, putative / short chain alpha-hydroxy acid oxidase, putative similar to (S)-2-hydroxy-acid oxidase, peroxisomal (Glycolate oxidase, GOX) (Short chain alpha-hydroxy acid oxidase) [Spinac
1	At3g14420	0.399551	-0.687605	0.142154	-0.326946	(S)-2-hydroxy-acid oxidase, peroxisomal, putative / glycolate oxidase, putative / short chain alpha-hydroxy acid oxidase, putative similar to (S)-2-hydroxy-acid oxidase, peroxisomal (Glycolate oxidase, GOX) (Short chain alpha-hydroxy acid oxidase) [Spinac
1	At4g18360	0.440024	0.0825168	0.33425	0.16261	(S)-2-hydroxy-acid oxidase, peroxisomal, putative / glycolate oxidase, putative / short chain alpha-hydroxy acid oxidase, putative similar to (S)-2-hydroxy-acid oxidase, peroxisomal (Glycolate oxidase, GOX) (Short chain alpha-hydroxy acid oxidase) [Spinac
1	At3g14130	0.56206	-0.115272	0.259181	0.154155	(S)-2-hydroxy-acid oxidase, peroxisomal, putative / glycolate oxidase, putative / short chain alpha-hydroxy acid oxidase, putative similar to Chain A, Glycolate Oxidase (E.C.1.1.3.15) Mutant With Tyr 24 Replaced By Phe (Y24f) gi|999542
1	At4g22260	0.416797	0.0422106	0.675583	-0.163079	alternative oxidase, putative / immutans protein (IM) identical to IMMUTANS from Arabidopsis thaliana [gi:4138855]; contains Pfam profile PF01786 alternative oxidase
1	At4g09650	0.127142	-1.15579	0.0995677	-1.38339	ATP synthase delta chain, chloroplast, putative / H(+)-transporting two-sector ATPase, delta (OSCP) subunit, putative similar to SP|P32980 ATP synthase delta chain, chloroplast precursor (EC 3.6.3.14) {Nicotiana tabacum}; contains Pfam profile PF00213: AT
1	At4g00895	0.385842	-0.698953	0.2759	-0.302975	ATP synthase delta chain-related contains weak similarity to Swiss-Prot:P32980 ATP synthase delta chain, chloroplast precursor [Nicotiana tabacum]
1	At4g32260	0.486945	-0.558113	0.540921	-0.350448	ATP synthase family contains Pfam profile: PF00430 ATP synthase B/B' CF(0); identical to cDNA chloroplast ATP synthase beta chain precursor (atpG) GI:5730140
1	At4g04640	0.200509	-1.07285	0.107822	-1.2142	ATP synthase gamma chain 1, chloroplast (ATPC1) identical to SP|Q01908 ATP synthase gamma chain 1, chloroplast precursor (EC 3.6.3.14) {Arabidopsis thaliana}
1	At2g31040	0.156979	-1.04556	0.166204	-1.08151	ATP synthase protein I -related contains weaks similarity to Swiss-Prot:P08443 ATP synthase protein I [Synechococcus sp.]
1	At4g26710	0.678015	-0.156058	0.690031	-0.0645446	ATP synthase subunit H family protein contains similarity to Swiss-Prot:O15342 Vacuolar ATP synthase subunit H (V-ATPase H subunit) (Vacuolar proton pump H subunit) (V-ATPase M9.2 subunit) (V-ATPase 9.2 kDa membrane accessory protein) [Homo sapiens]
1	At5g55290	0.542695	-0.0675515	0.583128	-0.10194	ATP synthase subunit H family protein contains weak similarity to Vacuolar ATP synthase subunit H (EC 3.6.3.14) (V-ATPase H subunit) (Vacuolar proton pump H subunit) (V-ATPase M9.2 subunit) (V-ATPase 9.2 kDa membrane accessory protein) (Swiss-Prot:P81103)
1	At1g76570	0.462364	-0.607159	0.356316	-0.334255	chlorophyll A-B binding family protein similar to chlorophyll A-B binding protein GB:P12470 [Nicotiana plumbaginifolia]; contains Pfam profile: PF00504 Chlorophyll A-B binding proteins
1	At3g61470	0.564813	-0.432126	0.275106	-0.424118	chlorophyll A-B binding protein (LHCA2) identical to Lhca2 protein [Arabidopsis thaliana] GI:4741940; similar to chlorophyll A-B binding protein, chloroplast [Precursor] SP:P13869 from [Petunia hybrida]; contains Pfam profile: PF00504 chlorophyll A-B bind
1	At3g27690	0.440892	-0.697619	0.0981756	-0.705295	chlorophyll A-B binding protein (LHCB2:4) nearly identical to Lhcb2 protein [Arabidopsis thaliana] GI:4741950; similar to chlorophyll A-B binding protein 151 precursor (LHCP) GB:P27518 from [Gossypium hirsutum]; contains Pfam PF00504: Chlorophyll A-B bind
1	At3g08940	0.230569	-0.992311	0.000409584	-1.06382	chlorophyll A-B binding protein (LHCB4.2) contains Pfam profile: PF00504 chlorophyll A-B binding protein; identical to Lhcb4.2 protein GB:AAD28774 [Arabidopsis thaliana]
1	At2g40100	0.538175	-0.0740035	0.372319	-0.339285	chlorophyll A-B binding protein (LHCB4.3) identical to Lhcb4:3 protein [Arabidopsis thaliana] GI:4741956; contains Pfam profile: PF00504 chlorophyll A-B binding protein
1	At3g54890	0.565342	-0.369779	0.538294	-0.132001	chlorophyll A-B binding protein / LHCI type I (CAB) identical to chlorophyll A/B-binding protein [Arabidopsis thaliana] GI:16207; contains Pfam profile: PF00504 chlorophyll A-B binding protein
1	At1g61520	0.534343	-0.569316	0.510314	-0.18998	chlorophyll A-B binding protein / LHCI type III (LHCA3.1) nearly identical to PSI type III chlorophyll a/b-binding protein GI:430947; contains Pfam profile: PF00504 chlorophyll A-B binding protein; similar to PSI type III chlorophyll a/b-binding protein G
1	At2g34430	0.47545	-0.653735	0.785915	-0.09673	chlorophyll A-B binding protein / LHCII type I (LHB1B1) identical to photosystem II type I chlorophyll a/b binding protein [Arabidopsis thaliana] GI:16366
1	At2g34420	0.256251	-0.615968	0.792172	-0.0361121	chlorophyll A-B binding protein / LHCII type I (LHB1B2) identical to GB:X64460 photosystem II type I chlorophyll a/b binding protein [Arabidopsis thaliana] GI:16364
1	At2g05100	0.239369	-0.88541	0.830295	0.0199701	chlorophyll A-B binding protein / LHCII type II (LHCB2.1) (LHCB2.3) identical to Lhcb2 protein [Arabidopsis thaliana] GI:4741948, GI:4741944; contains Pfam profile PF00504: Chlorophyll A-B binding protein
1	At2g05070	0.28401	-1.02322	0.108459	-1.15872	chlorophyll A-B binding protein / LHCII type II (LHCB2.2) identical to Lhcb2 protein [Arabidopsis thaliana] GI:4741946; contains Pfam profile PF00504: Chlorophyll A-B binding protein
1	At5g54270	0.297564	-1.3151	0.680927	-0.367736	chlorophyll A-B binding protein / LHCII type III (LHCB3) identical to Lhcb3 protein [Arabidopsis thaliana] GI:4741952; contains Pfam profile PF00504: Chlorophyll A-B binding protein
1	At1g29920	0.613743	-0.134501	0.8338	-0.025295	chlorophyll A-B binding protein 165/180, chloroplast / LHCII type I CAB-165/180 identical to SP|P04777 Chlorophyll A-B binding protein 165/180, chloroplast precursor (LHCII type I CAB-165/180) (LHCP) {Arabidopsis thaliana}; similar to photosystem II type
1	At1g29910	0.668822	-0.176323	0.396982	0.10191	chlorophyll A-B binding protein 2, chloroplast / LHCII type I CAB-2 / CAB-140 (CAB2A) identical to SP|P04778 Chlorophyll A-B binding protein 2, chloroplast precursor (LHCII type I CAB-2) (CAB-140) (LHCP) {Arabidopsis thaliana}
1	At1g29930	0.698532	-0.267672	0.583727	0.123107	chlorophyll A-B binding protein 2, chloroplast / LHCII type I CAB-2 / CAB-140 (CAB2B) identical to SP|P04778 Chlorophyll A-B binding protein 2, chloroplast precursor (LHCII type I CAB-2) (CAB-140) (LHCP) {Arabidopsis thaliana}
1	At3g47470	0.567654	-0.493404	0.642637	-0.242423	chlorophyll A-B binding protein 4, chloroplast / LHCI type III CAB-4 (CAB4) identical to SP|P27521 Chlorophyll A-B binding protein 4, chloroplast precursor (LHCI type III CAB-4) (LHCP) {Arabidopsis thaliana}
1	At4g10340	0.437871	-0.676402	0.296225	-0.522506	chlorophyll A-B binding protein CP26, chloroplast / light-harvesting complex II protein 5 / LHCIIc (LHCB5) identical to SP|Q9XF89 Chlorophyll A/B-binding protein CP26, chloroplast precursor (Light-harvesting complex II protein 5) (LHCB5) (LHCIIc) {Arabido
1	At5g01530	0.410798	-0.669993	0.30711	-0.673713	chlorophyll A-B binding protein CP29 (LHCB4) identical to CP29 [Arabidopsis thaliana] GI:298036; contains Pfam profile: PF00504 chlorophyll A-B binding protein
1	At1g15820	0.274543	-1.04201	0.0242881	-1.05385	chlorophyll A-B binding protein, chloroplast (LHCB6) nearly identical to Lhcb6 protein [Arabidopsis thaliana] GI:4741960; contains Pfam profile PF00504: Chlorophyll A-B binding protein
1	At5g28450	0.610682	-0.505246	0.331195	0.189053	chlorophyll A-B binding protein, chloroplast, putative / LHCI type II CAB, putative strong similarity to SP|P13869 Chlorophyll A-B binding protein, chloroplast precursor (LHCI type II CAB) {Petunia hybrida}; contains Pfam profile: PF00504 chlorophyll A-B
1	At1g45474	0.387627	-0.702361	0.166395	-0.193075	chlorophyll A-B binding protein, putative (LHCA5) identical to Lhca5 protein [Arabidopsis thaliana] GI:4741942; contains Pfam profile: PF00504 chlorophyll A-B binding protein; similar to light-harvesting complex protein GI:22752 from [Pinus sylvestris]
1	At1g19150	0.268298	-1.07208	0.307588	-0.513704	chlorophyll A-B binding protein, putative / LHCI type II, putative very strong similarity to PSI type II chlorophyll a/b-binding protein Lhca2*1 GI:541565 from [Arabidopsis thaliana]; contains Pfam profile: PF00504 chlorophyll A-B binding protein
1	At4g03280	0.675517	-0.371882	0.341413	-0.17708	cytochrome B6-F complex iron-sulfur subunit, chloroplast / Rieske iron-sulfur protein / plastoquinol-plastocyanin reductase (petC) identical to gi:9843639; identical to cDNA rieske iron-sulfur protein precursor (petC) GI:5725449
1	At2g26500	0.634782	-0.511772	0.465494	-0.124563	cytochrome b6f complex subunit (petM), putative nearly identical to cytochrome b6f complex subunit (GI:3090403) [Arabidopsis thaliana]; alternative splice forms exist
1	At5g45040	0.505908	-0.590696	0.570377	-0.12251	cytochrome c6 (ATC6) identical to c6 type cytochrome [Arabidopsis thaliana] gi|19571824|emb|CAD27418
1	At1g08380	0.317191	-0.819084	0.00103753	-0.913379	expressed protein
1	At2g05620	0.296986	-0.797882	0.704036	-0.178233	expressed protein
1	At2g28605	0.234056	-0.909157	0.291287	-0.344986	expressed protein
1	At4g37920	0.449004	-0.562792	0.457983	-0.287588	expressed protein
1	At5g58260	0.0686647	-2.17393	0.156726	-0.555465	expressed protein
1	At5g07950	0.642938	-0.19792	0.571396	-0.133335	expressed protein ferredoxin (2Fe-2S), Arabidopsis thaliana, PIR:B71412
1	At1g60950	0.196295	-1.12377	0.530403	-0.287163	ferredoxin, chloroplast (PETF) identical to FERREDOXIN PRECURSOR GB:P16972 [SP|P16972] from [Arabidopsis thaliana]
1	At1g10960	0.232716	-0.935053	0.687537	-0.170486	ferredoxin, chloroplast, putative strong similarity to FERREDOXIN PRECURSOR GB:P16972 [SP|P16972] from [Arabidopsis thaliana]
1	At1g20020	0.560994	-0.546	0.396665	-0.662918	ferredoxin--NADP(+) reductase, putative / adrenodoxin reductase, putative strong similarity to Ferredoxin--NADP reductase, chloroplast precursor (EC 1.18.1.2) (FNR) from {Pisum sativum} SP|P10933, {Mesembryanthemum crystallinum} SP|P41343, {Spinacia olera
1	At5g66190	0.225286	-0.97054	0.310228	-0.495933	ferredoxin--NADP(+) reductase, putative / adrenodoxin reductase, putative strong similarity to Ferredoxin--NADP reductase, chloroplast precursor (EC 1.18.1.2) (FNR) from {Pisum sativum} SP|P10933, {Mesembryanthemum crystallinum} SP|P41343, {Spinacia olera
1	At3g17670	0.120999	-1.05721	0.767552	0.0701328	ferredoxin-related contains Pfam PF00515: TPR Domain; similar to ferredoxin PetF2 (GI:22651984) [Synechococcus sp. PCC 7002]
1	At4g32590	0.631534	-0.174672	0.801698	0.0336306	ferredoxin-related contains Pfam profile: PF00111 2Fe-2S iron-sulfur cluster binding domain
1	At3g16250	0.0324599	-1.48396	0.0862294	-0.890967	ferredoxin-related contains Pfam profile: PF00111 2Fe-2S iron-sulfur cluster binding domains
1	At1g02180	0.498963	-0.555478	0.667452	-0.0577848	ferredoxin-related similar to Ferredoxin. (SP:O78510) [Cryptomonas phi] {Guillardia theta}
1	At5g64380	0.554991	-0.459445	0.215912	-0.223226	fructose-1,6-bisphosphatase family protein similar to SP|P22418 Fructose-1,6-bisphosphatase, chloroplast precursor (EC 3.1.3.11) (D-fructose-1,6-bisphosphate 1-phosphohydrolase) (FBPase) {Spinacia oleracea}; contains Pfam profile PF00316: fructose-1,6-bis
1	At3g54050	0.0885487	-1.39202	0.246143	-0.398806	fructose-1,6-bisphosphatase, putative / D-fructose-1,6-bisphosphate 1-phosphohydrolase, putative / FBPase, putative strong similarity to fructose-1,6-bisphosphatase [Brassica napus] GI:289367; identical to SP|P25851 Fructose-1,6-bisphosphatase, chloroplas
1	At4g26520	0.0522377	-1.56843	0.496284	-0.1749	fructose-bisphosphate aldolase, cytoplasmic identical to SP|P22197 Fructose-bisphosphate aldolase, cytoplasmic isozyme (EC 4.1.2.13) {Arabidopsis thaliana}
1	At5g03690	0.048189	0.698565	0.832769	0.0189485	fructose-bisphosphate aldolase, putative similar to PIR|S65073 fructose-bisphosphate aldolase (EC 4.1.2.13) isoenzyme C-1, cytosolic [Oryza sativa]; contains Pfam profile PF00274 Fructose-bisphosphate aldolase class-I
1	At2g01140	0.65053	-0.17645	0.465066	0.218646	fructose-bisphosphate aldolase, putative similar to plastidic aldolase NPALDP1 from Nicotiana paniculata [GI:4827251]; contains Pfam profile PF00274 Fructose-bisphosphate aldolase class-I
1	At2g21330	0.317935	-0.817472	0.373845	-0.390397	fructose-bisphosphate aldolase, putative strong similarity to plastidic fructose-bisphosphate aldolase (EC 4.1.2.13) from Nicotiana paniculata (NPALDP1) [GI:4827251], Oryza sativa, PIR2:T02057 [SP|Q40677]
1	At4g38970	0.624686	-0.715098	0.124246	-0.290772	fructose-bisphosphate aldolase, putative strong similarity to plastidic fructose-bisphosphate aldolase (EC 4.1.2.13) from Nicotiana paniculata (NPALDP1) [GI:4827251], Oryza sativa, PIR2:T02057 [SP|Q40677]
1	At4g26530	0.074774	-2.00719	0.226334	-0.630213	fructose-bisphosphate aldolase, putative strong similarity to SP|P22197 Fructose-bisphosphate aldolase, cytoplasmic isozyme (EC 4.1.2.13) {Arabidopsis thaliana}
1	At1g23310	0.686932	-0.281609	0.657195	-0.150292	glutamate:glyoxylate aminotransferase 1 (GGT1) identical to glutamate:glyoxylate aminotransferase 1 [Arabidopsis thaliana] GI:24461827; similar to alanine aminotransferase GI:4730884 from [Oryza sativa]; contains Pfam profile PF00155: aminotransferase, cl
1	At1g70580	0.572586	-0.64376	0.745057	-0.0383996	glutamate:glyoxylate aminotransferase 2 (GGT2) identical to glutamate:glyoxylate aminotransferase 2 [Arabidopsis thaliana] GI:24461829; similar to alanine aminotransferase from Panicum miliaceum [SP|P34106], GI:4730884 from Oryza sativa; contains Pfam pro
1	At3g26650	0.389874	-0.721227	0.281873	-0.425194	glyceraldehyde 3-phosphate dehydrogenase A, chloroplast (GAPA) / NADP-dependent glyceraldehydephosphate dehydrogenase subunit A identical to SP|P25856 Glyceraldehyde 3-phosphate dehydrogenase A, chloroplast precursor (EC 1.2.1.13) (NADP-dependent glyceral
1	At1g12900	0.148613	-1.07442	0.306982	-1.21708	glyceraldehyde 3-phosphate dehydrogenase, chloroplast, putative / NADP-dependent glyceraldehydephosphate dehydrogenase, putative similar to SP|P25856 Glyceraldehyde 3-phosphate dehydrogenase A, chloroplast precursor (EC 1.2.1.13) (NADP-dependent glycerald
1	At1g42970	0.235807	-1.0023	0.51912	-0.165033	glyceraldehyde-3-phosphate dehydrogenase B, chloroplast (GAPB) / NADP-dependent glyceraldehydephosphate dehydrogenase subunit B identical to SP|P25857 Glyceraldehyde 3-phosphate dehydrogenase B, chloroplast precursor (EC 1.2.1.13) (NADP-dependent glyceral
1	At1g68010	0.354953	-0.818619	0.483593	-0.32323	glycerate dehydrogenase / NADH-dependent hydroxypyruvate reductase identical to hydroxypyruvate reductase (HPR) GB:D85339 [Arabidopsis thaliana] (Plant Cell Physiol 1997 Apr;38(4):449-55)
1	At2g35370	0.490342	-0.558099	0.840623	-0.00543681	glycine cleavage system H protein 1, mitochondrial (GDCSH) (GCDH) identical to SP|P25855 Glycine cleavage system H protein 1, mitochondrial precursor {Arabidopsis thaliana}
1	At1g32470	0.562044	-0.489044	0.515164	-0.1948	glycine cleavage system H protein, mitochondrial, putative similar to SP|P25855 Glycine cleavage system H protein 1, mitochondrial precursor {Arabidopsis thaliana}; contains Pfam profile PF01597: Glycine cleavage H-protein
1	At2g35120	0.681957	-0.21885	0.786892	-0.0259419	glycine cleavage system H protein, mitochondrial, putative similar to SP|Q39732 Glycine cleavage system H protein, mitochondrial precursor {Flaveria anomala}; contains Pfam profile PF01597: Glycine cleavage H-protein
1	At4g37930	0.692541	-0.286101	0.429494	-0.722353	glycine hydroxymethyltransferase / serine hydroxymethyltransferase / serine/threonine aldolase (SHM1) identical to serine hydroxymethyl transferase [Arabidopsis thaliana] GI:6899945
1	At1g22020	0.504785	0.03872	0.604324	-0.135788	glycine hydroxymethyltransferase, putative / serine hydroxymethyltransferase, putative / serine/threonine aldolase, putative similar to serine hydroxymethyltransferase [Chlamydomonas reinhardtii] GI:17066746; contains Pfam profile PF00464: serine hydroxym
1	At1g36370	0.240811	0.304302	0.780724	0.050668	glycine hydroxymethyltransferase, putative / serine hydroxymethyltransferase, putative / serine/threonine aldolase, putative similar to serine hydroxymethyltransferase [Chlamydomonas reinhardtii] GI:17066746; contains Pfam profile PF00464: serine hydroxym
1	At4g13890	0.145403	-1.25981	0.741962	0.0690684	glycine hydroxymethyltransferase, putative / serine hydroxymethyltransferase, putative / serine/threonine aldolase, putative similar to serine hydroxymethyltransferase [Chlamydomonas reinhardtii] GI:17066746; contains Pfam profile PF00464: serine hydroxym
1	At4g13930	0.334481	-0.650351	0.394075	-0.311141	glycine hydroxymethyltransferase, putative / serine hydroxymethyltransferase, putative / serine/threonine aldolase, putative similar to serine hydroxymethyltransferase [Chlamydomonas reinhardtii] GI:17066746; contains Pfam profile PF00464: serine hydroxym
1	At4g32520	0.695857	-0.23822	0.715246	0.0552042	glycine hydroxymethyltransferase, putative / serine hydroxymethyltransferase, putative / serine/threonine aldolase, putative similar to serine hydroxymethyltransferase [Chlamydomonas reinhardtii] GI:17066746; contains Pfam profile PF00464: serine hydroxym
1	At5g26780	0.562782	-0.53569	0.327473	-0.140872	glycine hydroxymethyltransferase, putative / serine hydroxymethyltransferase, putative / serine/threonine aldolase, putative strong similarity to SP|P50433 Serine hydroxymethyltransferase, mitochondrial precursor (EC 2.1.2.1) (Serine methylase) (Glycine h
1	At3g43290	0.477633	0.125126	0.118965	0.123406	hypothetical protein glyceraldehyde-3-phosphate dehydrogenase, Equus caballus, EMBL:AF097179
1	At1g34000	0.353767	-0.603031	0.105991	-0.81985	light stress-responsive one-helix protein (OHP2) contains similarity to photosystem II 22 kDa protein GI:6006279 from [Arabidopsis thaliana]
1	At2g06520	0.294113	-0.915368	0.0806996	-0.660548	membrane protein, putative contains 2 transmembrane domains;
1	At4g32360	0.394444	-0.612506	0.376786	-0.229386	NADP adrenodoxin-like ferredoxin reductase identical to NADP adrenodoxin-like ferredoxin reductase GI:28192433 from [Arabidopsis thaliana]
1	At2g24270	0.403841	-0.695333	0.643533	0.152159	NADP-dependent glyceraldehyde-3-phosphate dehydrogenase, putative similar to NADP-dependent glyceraldehyde-3-phosphate dehydrogenase (NON-phosphorylating glyceraldehyde 3-phosphate; glyceraldehyde-3-phosphate dehydrogenase [NADP+]) [Nicotiana plumbaginifo
1	At1g79870	0.646197	-0.147767	0.356316	-0.348056	oxidoreductase family protein contains Pfam profile: PF02826 D-isomer specific 2-hydroxyacid dehydrogenase, NAD binding domain; similar to glyoxylate reductase from Thermococcus litoralis [gi:13515409]
1	At2g45630	0.607547	-0.338519	0.230962	-0.115747	oxidoreductase family protein low similarity to SP|P36234 Glycerate dehydrogenase (EC 1.1.1.29) (NADH-dependent hydroxypyruvate reductase) {Hyphomicrobium methylovorum}; contains Pfam profile PF00389: D-isomer specific 2-hydroxyacid dehydrogenase, catalyt
1	At1g72190	0.600422	-0.371541	0.661792	-0.163775	oxidoreductase family protein similar to D-3-phosphoglycerate dehydrogenase from Arabidopsis thaliana [SP|O04130], glyoxylate reductase from Homo sapiens (gi:6002730); contains Pfam D-isomer specific 2-hydroxyacid dehydrogenase, NAD binding domain PF02826
1	At1g14150	0.00506355	-0.907541	4.88e-06	-0.596728	oxygen evolving enhancer 3 (PsbQ) family protein extrinsic pII protein; contains Pfam profile PF05757: Oxygen evolving enhancer protein 3 (PsbQ)
1	At3g01440	0.0558562	-1.43239	0.0561435	-0.587614	oxygen evolving enhancer 3 (PsbQ) family protein photosystem II oxygen-evolving complex protein; contains Pfam profile PF05757: Oxygen evolving enhancer protein 3 (PsbQ)
1	At5g11450	0.19479	-0.906782	0.427528	-0.276362	oxygen-evolving complex-related 23 kDa polypeptide of water-oxidizing complex of photosystem II, Nicotiana tabacum, EMBL:NT23WOP2B
1	At1g76450	0.472382	-0.531432	0.503695	-0.195407	oxygen-evolving complex-related SP:Q9S720; contains a PsbP domain
1	At5g66570	0.337307	-0.882897	0.445795	-0.170239	oxygen-evolving enhancer protein 1-1, chloroplast / 33 kDa subunit of oxygen evolving system of photosystem II (PSBO1) (PSBO) identical to SP:P23321 Oxygen-evolving enhancer protein 1-1, chloroplast precursor (OEE1) (33 kDa subunit of oxygen evolving syst
1	At4g21280	0.262064	-0.971329	0.109084	-0.964802	oxygen-evolving enhancer protein 3, chloroplast, putative (PSBQ1) (PSBQ) identical to SP|Q9XFT3 Oxygen-evolving enhancer protein 3-1, chloroplast precursor (OEE3) (16 kDa subunit of oxygen evolving system of photosystem II) (OEC 16 kDa subunit) {Arabidops
1	At4g05180	0.367968	-0.788554	0.224045	-1.09523	oxygen-evolving enhancer protein 3, chloroplast, putative (PSBQ2) identical to SP|Q41932 Oxygen-evolving enhancer protein 3-2, chloroplast precursor (OEE3) (16 kDa subunit of oxygen evolving system of photosystem II) (OEC 16 kDa subunit) {Arabidopsis thal
1	At3g50820	0.151998	-1.14973	0.238577	-0.624038	oxygen-evolving enhancer protein, chloroplast, putative / 33 kDa subunit of oxygen evolving system of photosystem II, putative (PSBO2) identical to SP:Q9S841 Oxygen-evolving enhancer protein 1-2, chloroplast precursor (OEE1) [Arabidopsis thaliana]; strong
1	At4g37230	0.463395	-0.71999	0.838353	-0.00528683	oxygen-evolving enhancer protein, chloroplast, putative / 33 kDa subunit of oxygen evolving system of photosystem II, putative similar to Oxygen-evolving enhancer protein 1, chloroplast precursor (OEE1) (33 kDa subunit of oxygen evolving system of photosy
1	At1g56190	0.660229	-0.334228	0.744117	0.094832	phosphoglycerate kinase, putative similar to SP|P41758 Phosphoglycerate kinase, chloroplast precursor (EC 2.7.2.3) {Chlamydomonas reinhardtii}; contains Pfam profile PF00162: phosphoglycerate kinase
1	At3g12780	0.509861	-0.539966	0.823432	0.0341428	phosphoglycerate kinase, putative similar to SP|P41758 Phosphoglycerate kinase, chloroplast precursor (EC 2.7.2.3) {Chlamydomonas reinhardtii}; contains Pfam profile PF00162: phosphoglycerate kinase
1	At5g36700	0.383267	-0.799661	0.184708	-0.422131	phosphoglycolate phosphatase, putative similar to phosphoglycolate phosphatase precursor [Chlamydomonas reinhardtii] GI:15982558; contains InterPro accession IPR005834: Haloacid dehalogenase-like hydrolase
1	At5g36790	0.403879	-0.726125	0.240018	-0.387317	phosphoglycolate phosphatase, putative similar to phosphoglycolate phosphatase precursor [Chlamydomonas reinhardtii] GI:15982558; contains InterPro accession IPR005834: Haloacid dehalogenase-like hydrolase
1	At1g32060	0.107204	-1.38174	0.147722	-0.812384	phosphoribulokinase (PRK) / phosphopentokinase nearly identical to SP|P25697 Phosphoribulokinase, chloroplast precursor (EC 2.7.1.19) (Phosphopentokinase) (PRKASE) (PRK) {Arabidopsis thaliana}
1	At1g03030	0.424602	0.118978	0.557233	0.0960117	phosphoribulokinase/uridine kinase family protein contains Pfam PF00485: Phosphoribulokinase / Uridine kinase family; Belongs to Interpro IPR006083 Phosphoribulokinase/uridine kinase family; similar to Uridine kinase (Uridine monophosphokinase) (SP:P27515
1	At2g01460	0.272605	-0.906146	0.800339	-0.0530972	phosphoribulokinase/uridine kinase family protein contains Pfam profile PF00485: Phosphoribulokinase / Uridine kinase family
1	At1g80380	8.7e-11	1.70265	0.240458	-0.333075	phosphoribulokinase/uridine kinase-related
1	At4g02770	0.363737	-0.756197	0.0536116	-1.70753	photosystem I reaction center subunit II, chloroplast, putative / photosystem I 20 kDa subunit, putative / PSI-D, putative (PSAD1) similar to SP|P12353 Photosystem I reaction center subunit II, chloroplast precursor (Photosystem I 20 kDa subunit) (PSI-D)
1	At1g03130	0.376656	-0.726378	0.0293078	-1.75491	photosystem I reaction center subunit II, chloroplast, putative / photosystem I 20 kDa subunit, putative / PSI-D, putative (PSAD2) similar to SP|P12353 Photosystem I reaction center subunit II, chloroplast precursor (Photosystem I 20 kDa subunit) (PSI-D)
1	At1g31330	0.54461	-0.528544	0.0831256	-0.521965	photosystem I reaction center subunit III family protein contains Pfam profile: PF02507: photosystem I reaction center subunit III
1	At4g28750	0.411183	-0.764778	0.614996	-0.184269	photosystem I reaction center subunit IV, chloroplast, putative / PSI-E, putative (PSAE1) identical to SP|Q9S831; similar to SP|P12354 Photosystem I reaction center subunit IV, chloroplast precursor (PSI-E) {Spinacia oleracea}; contains Pfam profile PF024
1	At2g20260	0.525235	-0.507245	0.179682	-0.278399	photosystem I reaction center subunit IV, chloroplast, putative / PSI-E, putative (PSAE2) identical to SP|Q9S714; similar to SP|P12354 Photosystem I reaction center subunit IV, chloroplast precursor (PSI-E) {Spinacia oleracea}; contains Pfam profile PF024
1	At1g30380	0.230901	-1.02873	0.50548	-0.254593	photosystem I reaction center subunit psaK, chloroplast, putative / photosystem I subunit X, putative / PSI-K, putative (PSAK) identical to SP|Q9SUI5; strong similarity to SP|P36886 Photosystem I reaction center subunit psaK, chloroplast precursor (Photos
1	At5g64040	0.580773	-0.966332	0.0473212	-1.09334	photosystem I reaction center subunit PSI-N, chloroplast, putative / PSI-N, putative (PSAN) SP:P49107; Plant Physiol. 109 (3), 1126 (1995); similar to SP|P31093 Photosystem I reaction centre subunit N, chloroplast precursor (PSI- N) {Hordeum vulgare}
1	At1g55670	0.573933	-0.430166	0.533276	-0.213876	photosystem I reaction center subunit V, chloroplast, putative / PSI-G, putative (PSAG) identical to SP|Q9S7N7; similar to SP|Q00327 Photosystem I reaction center subunit V, chloroplast precursor (PSI-G) (Photosystem I 9 kDa protein) {Hordeum vulgare}; co
1	At3g16140	0.4475	-0.57763	0.229945	-0.388667	photosystem I reaction center subunit VI, chloroplast, putative / PSI-H, putative (PSAH1) identical to SP|Q9SUI7; similar to PSI-H precursor [Nicotiana sylvestris] GI:407353; contains Pfam profile PF03244: Photosystem I reaction centre subunit VI
1	At1g52230	0.188489	-1.06001	0.301381	-1.06128	photosystem I reaction center subunit VI, chloroplast, putative / PSI-H, putative (PSAH2) identical to SP|Q9SUI6; similar to PSI-H precursor [Nicotiana sylvestris] GI:407355; contains Pfam profile PF03244: Photosystem I reaction centre subunit VI
1	At4g12800	0.413565	-0.689477	0.165082	-1.10463	photosystem I reaction center subunit XI, chloroplast (PSI-L) / PSI subunit V identical to Photosystem I reaction center subunit XI, chloroplast precursor (PSI-L) (PSI subunit V) (Swiss-Prot:Q9SUI4) [Arabidopsis thaliana]; contains Pfam profile PF02605: p
1	At1g79040	0.547709	-0.536122	0.341258	-0.292676	photosystem II 10 kDa polypeptide identical to photosystem II 10 kDa polypeptide, chloroplast [precursor] SP:P27202 from [Arabidopsis thaliana]; contains Pfam profile: PF04725 photosystem II 10 kDa polypeptide PsbR
1	At1g05385	0.664503	-0.332238	0.610058	0.194917	photosystem II 11 kDa protein-related similar to Photosystem II 11 kDa protein precursor (SP|P74367)[strain PCC 6803] {Synechocystis sp.}
1	At1g44575	0.638176	-0.51154	0.365141	-0.359251	photosystem II 22kDa protein, chloroplast / CP22 (PSBS) identical to photosystem II 22 kDa protein, chloroplast [precursor] SP:Q9XF91 from [Arabidopsis thaliana]; contains Pfam profile PF00504: Chlorophyll A-B binding protein
1	At1g51400	0.267509	-0.955897	0.162834	-1.19385	photosystem II 5 kD protein 100% identical to GI:4836947 (F5D21.10)
1	At3g21055	0.467965	-0.826698	0.410546	-0.357882	photosystem II 5 kD protein, putative identical to Swiss-Prot:Q39195 photosystem II 5 kDa protein, chloroplast precursor (PSII-T) [Arabidopsis thaliana]
1	At1g67740	0.319401	-0.823788	0.212041	-0.706353	photosystem II core complex proteins psbY, chloroplast (PSBY) / L-arginine metabolising enzyme identical to SP:O49347 Photosystem II core complex proteins psbY, chloroplast precursor (L-arginine metabolising enzyme) (L-AME) [Contains: Photosystem II prote
1	At1g03600	0.548464	-0.49168	0.244229	-0.493765	photosystem II family protein similar to SP:P74367 {Synechocystis sp.}; similar to ESTs emb|Z27038, gb|AA451546, emb|Z29876, gb|T45359 and gb|R90316
1	At1g06680	0.273877	-1.04966	0.24518	-0.499967	photosystem II oxygen-evolving complex 23 (OEC23) JBC 14:211-238 (2002); identical to 23 kDa polypeptide of oxygen-evolving comlex (OEC) GB:CAA66785 GI:1769905 [Arabidopsis thaliana]
1	At2g30790	0.0943929	-1.16058	0.120519	-0.817483	photosystem II oxygen-evolving complex 23, putative expression not detected; similar to SP|O49344 (GI:28800560 (OEC23) Arabidopsis; Non-identical EST and protein matches suggested a possible frameshift in exon 1 (a 4 base deletion between 73745 and 73746)
1	At2g39470	0.649526	-0.675687	0.761995	0.0683686	photosystem II reaction center PsbP family protein
1	At3g55330	0.392813	-0.686581	0.676131	-0.0582097	photosystem II reaction center PsbP family protein contains Pfam profile PF01789: PsbP
1	At4g15510	0.372235	-0.520544	0.148539	-0.264809	photosystem II reaction center PsbP family protein contains PsbP domain PF01789; identical to SP:O23403 (Arabidopsis thaliana)
1	At2g30570	0.423135	-0.656339	0.139043	-1.00241	photosystem II reaction center W (PsbW) protein-related similar to photosystem II reaction center W protein SP:Q41387 from [Spinacia oleracea]
1	At4g28660	0.191952	-1.05721	0.537619	-0.112415	photosystem II reaction centre W (PsbW) family protein contains Pfam profile: PF03912 photosystem II reaction centre W protein, PsbW
1	At3g09150	0.304758	0.0823548	0.510336	-0.0839802	phytochromobilin:ferredoxin oxidoreductase, chloroplast / phytochromobilin synthase (HY2) identical to SP|Q9SR43 Phytochromobilin:ferredoxin oxidoreductase, chloroplast precursor (EC 1.3.7.4) (Phytochromobilin synthase) (PFB synthase) (PPhiB synthase) {Ar
1	At1g76100	0.20636	-1.01132	0.132927	-1.40479	plastocyanin identical to plastocyanin GI:1865683 from [Arabidopsis thaliana]
1	At1g20340	0.294469	-0.817615	0.151167	-0.642904	plastocyanin similar to plastocyanin GI:1865683 from [Arabidopsis thaliana]
1	At1g68830	0.626416	-0.370176	0.44317	-0.301021	protein kinase family protein contains eukaryotic protein kinase domain, INTERPRO:IPR000719
1	At5g01920	0.349374	-0.788482	0.517722	-0.342007	protein kinase family protein contains eukaryotic protein kinase domain, INTERPRO:IPR000719
1	At4g01330	0.212076	-1.1789	0.214726	-0.646919	protein kinase family protein contains protein kinase domain, Pfam:PF00069; contains serine/threonine protein kinase domain, INTERPRO:IPR002290
1	At4g02630	0.201486	-1.31492	0.441887	0.247003	protein kinase family protein contains protein kinase domain, Pfam:PF00069; contains serine/threonine protein kinase domain, INTERPRO:IPR002290
1	At5g44520	0.203602	-0.993392	0.113511	-0.619517	ribose 5-phosphate isomerase-related low similarity to SP|P47968 Ribose 5-phosphate isomerase (EC 5.3.1.6) (Phosphoriboisomerase) {Mus musculus}
1	At1g71100	0.00792232	1.61571	0.0562228	0.423415	ribose 5-phosphate isomerase-related similar to ribose-5-phosphate isomerase GI:18654317 from [Spinacia oleracea]
1	At3g04790	0.430631	-0.590202	0.0784432	-0.680508	ribose 5-phosphate isomerase-related similar to ribose-5-phosphate isomerase GI:18654317 from [Spinacia oleracea]
1	At1g67090	0.668822	-0.310289	0.742109	-0.0607017	ribulose bisphosphate carboxylase small chain 1A / RuBisCO small subunit 1A (RBCS-1A) (ATS1A) identical to SP|P10795 Ribulose bisphosphate carboxylase small chain 1A, chloroplast precursor (EC 4.1.1.39) (RuBisCO small subunit 1A) {Arabidopsis thaliana}
1	At5g38430	0.664503	-0.166967	0.524352	-0.0853639	ribulose bisphosphate carboxylase small chain 1B / RuBisCO small subunit 1B (RBCS-1B) (ATS1B) identical to SP|P10796 Ribulose bisphosphate carboxylase small chain 1B, chloroplast precursor (EC 4.1.1.39) (RuBisCO small subunit 1B) {Arabidopsis thaliana}
1	At5g38420	0.564137	-0.436449	0.174646	-0.681002	ribulose bisphosphate carboxylase small chain 2B / RuBisCO small subunit 2B (RBCS-2B) (ATS2B) identical to SP|P10797 Ribulose bisphosphate carboxylase small chain 2B, chloroplast precursor (EC 4.1.1.39) (RuBisCO small subunit 2B) {Arabidopsis thaliana}
1	At5g38410	0.58696	-0.407039	0.394525	-0.415278	ribulose bisphosphate carboxylase small chain 3B / RuBisCO small subunit 3B (RBCS-3B) (ATS3B) identical to SP|P10798 Ribulose bisphosphate carboxylase small chain 3B, chloroplast precursor (EC 4.1.1.39) (RuBisCO small subunit 3B) {Arabidopsis thaliana}
1	At2g39730	0.675311	-0.960308	0.0971826	-0.250889	ribulose bisphosphate carboxylase/oxygenase activase / RuBisCO activase identical to SWISS-PROT:P10896 ribulose bisphosphate carboxylase/oxygenase activase, chloroplast precursor (RuBisCO activase, RA)[Arabidopsis thaliana]
1	At1g73110	0.392248	-0.0671402	0.291266	-0.452467	ribulose bisphosphate carboxylase/oxygenase activase, putative / RuBisCO activase, putative similar to ribulose bisphosphate carboxylase/oxygenase activase, chloroplast precursor (RuBisCO activase, RA) [Oryza sativa] SWISS-PROT:P93431
1	At1g14030	0.652431	-0.343106	0.157534	-0.455598	ribulose-1,5 bisphosphate carboxylase oxygenase large subunit N-methyltransferase, putative strong similarity to SP|P94026 Ribulose-1,5 bisphosphate carboxylase/oxygenase large subunit N- methyltransferase, chloroplast precursor (EC 2.1.1.127) ([Ribulose-
1	At4g20130	0.0432786	-1.21908	0.477517	-0.250426	ribulose-1,5 bisphosphate carboxylase/oxygenase large subunit N-methyltransferase-related contains weak similarity to Swiss-Prot:P94026 ribulose-1,5 bisphosphate carboxylase/oxygenase large subunit N- methyltransferase, chloroplast precursor (Ribulose- bi
1	At5g61410	0.63902	-0.403055	0.263146	-0.532086	ribulose-phosphate 3-epimerase, chloroplast, putative / pentose-5-phosphate 3-epimerase, putative strong similarity to SP|Q43157 Ribulose-phosphate 3-epimerase, chloroplast precursor (EC 5.1.3.1) (Pentose-5-phosphate 3-epimerase) (PPE) (RPE) (R5P3E) {Spin
1	At2g28000	0.67956	-0.311864	0.464746	0.259204	RuBisCO subunit binding-protein alpha subunit, chloroplast / 60 kDa chaperonin alpha subunit / CPN-60 alpha identical to SWISS-PROT:P21238- RuBisCO subunit binding-protein alpha subunit, chloroplast precursor (60 kDa chaperonin alpha subunit, CPN-60 alpha
1	At1g55490	0.609032	-0.484367	0.425446	0.279423	RuBisCO subunit binding-protein beta subunit, chloroplast / 60 kDa chaperonin beta subunit / CPN-60 beta identical to SWISS-PROT:P21240- RuBisCO subunit binding-protein beta subunit, chloroplast precursor (60 kDa chaperonin beta subunit, CPN-60 beta) [Ara
1	At3g55800	0.51407	-0.60527	0.243658	-0.275364	sedoheptulose-1,7-bisphosphatase, chloroplast / sedoheptulose-bisphosphatase identical to SP|P46283 Sedoheptulose-1,7-bisphosphatase, chloroplast precursor (EC 3.1.3.37) (Sedoheptulose-bisphosphatase) (SBPASE) (SED(1,7)P2ASE) {Arabidopsis thaliana}
1	At2g13360	0.617073	-0.427964	0.0106707	-1.12769	serine-glyoxylate aminotransferase-related similar to serine-glyoxylate aminotransferase (GI:21535798)[Methylobacterium dichloromethanicum; contains TIGRFAM TIGR01364: phosphoserine aminotransferase; contains Pfam PF00266: aminotransferase, class V]
1	At3g56650	0.335638	-0.685114	0.0536116	-0.699333	thylakoid lumenal 20 kDa protein SP:Q9L5; PMID:11719511; F22K20.16 - Arabidopsis thaliana, EMBL:AC002291;
1	At1g77090	0.0887628	-1.12524	0.807405	-0.0536657	thylakoid lumenal 29.8 kDa protein identical to SP|O49292|TL30_ARATH (Arabidopsis thaliana);contains a PsbP domain AF370571; SIMILAR TO GI:13926195--F22K20.16
1	At5g02120	0.0418521	-1.55775	0.430003	-0.523792	thylakoid membrane one helix protein (OHP) identical to one helix protein GI:3283057 from [Arabidopsis thaliana]
1	At2g34590	0.597687	-0.409043	0.69164	0.209542	transketolase family protein similar to SP|O66113 Pyruvate dehydrogenase E1 component, beta subunit (EC 1.2.4.1). {Zymomonas mobilis}; contains Pfam profiles PF02779: Transketolase, pyridine binding domain, PF02780: Transketolase, C-terminal domain
1	At2g45290	0.551484	0.699218	0.330003	0.246085	transketolase, putative strong similarity to transketolase 1 [Capsicum annuum] GI:3559814; contains Pfam profiles PF02779: Transketolase, pyridine binding domain, PF02780: Transketolase, C-terminal domain, PF00456: Transketolase, thiamine diphosphate bind
1	At3g60750	0.569344	-0.499925	0.764702	-0.133719	transketolase, putative strong similarity to transketolase 1 [Capsicum annuum] GI:3559814; contains Pfam profiles PF02779: Transketolase, pyridine binding domain, PF02780: Transketolase, C-terminal domain, PF00456: Transketolase, thiamine diphosphate bind
1	At2g21170	0.537104	-0.49184	0.525276	-0.284341	triosephosphate isomerase, chloroplast, putative similar to Triosephosphate isomerase, chloroplast precursor: SP|P48496 from Spinacia oleracea, SP|P46225 from Secale cereale
26.9: Glutathione S-transferases
26.9	At5g62480	1.58e-09	5.06624	0.0437105	1.03529	glutathione S-transferase, putative
26.9	At2g29460	0.000686709	3.18425	0.25372	1.13875	glutathione S-transferase, putative
26.9	At2g29470	0.00353284	2.83129	0.0894561	1.15588	glutathione S-transferase, putative similar to glutathione S-transferase [Euphorbia esula] gb:AAF64450.1 GI:7595790
26.9	At1g69930	0.00473778	3.11147	0.13492	0.872928	glutathione S-transferase, putative similar to glutathione transferase GB:CAA09188 [Alopecurus myosuroides]
26.9	At1g17170	0.00540235	2.56804	0.00875094	2.68793	glutathione S-transferase, putative One of three repeated putative glutathione transferases. 72% identical to glutathione transferase [Arabidopsis thaliana] (gi|4006934)
26.9	At1g74590	0.0057152	1.32976	0.0452127	0.75926	glutathione S-transferase, putative similar to putative glutathione S-transferase GB:CAA10060 [Arabidopsis thaliana]; contains Pfam profile: PF00043 Glutathione S-transferases
26.9	At1g69920	0.00589896	1.90853	0.231195	0.217401	glutathione S-transferase, putative similar to glutathione transferase GB:CAA09188 [Alopecurus myosuroides]; supported by cDNA gi:15451157 gb:AY050343.
26.9	At1g02920	0.0117055	3.31788	0.13492	1.85002	glutathione S-transferase, putative similar to glutathione S-transferase GI:860955 from [Hyoscyamus muticus]; supported by cDNA GI:443697.
26.9	At2g02930	0.0151652	1.46127	0.608566	0.239824	glutathione S-transferase, putative
26.9	At1g02930	0.0167289	3.37808	0.110051	2.09284	glutathione S-transferase, putative similar to glutathione S-transferase GI:860955 from [Hyoscyamus muticus]
26.9	At1g14540	0.0176675	2.37786	0.586309	0.164792	anionic peroxidase, putative similar to lignin forming anionic peroxidase [Nicotiana sylvestris] SWISS-PROT: Q02200
26.9	At4g19880	0.0290004	1.76774	0.169742	1.64648	glutathione S-transferase-related contains weak hit to Pfam profile PF00043: Glutathione S-transferase, C-terminal domain
26.9	At1g65820	0.041505	0.977452	0.681992	0.0829157	microsomal glutathione s-transferase, putative similar to MGST3_HUMAN SP:O14880
26.9	At4g02520	0.0498904	1.20909	0.563118	0.294709	glutathione S-transferase, putative
26.9	At2g29420	0.0548259	1.04147	0.0178197	2.49697	glutathione S-transferase, putative
26.9	At1g27130	0.0796825	1.21971	0.115759	0.996947	glutathione S-transferase, putative similar to glutathione S-transferase GB: AAF22517 GI:6652870 from [Papaver somniferum]
26.9	At3g09270	0.0865333	0.612259	0.244795	0.542102	glutathione S-transferase, putative similar to glutathione transferase GB:CAA71784 [Glycine max]
26.9	At1g02940	0.104654	0.800036	0.826083	0.0321843	glutathione S-transferase, putative similar to glutathione S-transferase GI:860955 from [Hyoscyamus muticus]
26.9	At1g17180	0.144823	0.945644	0.143839	0.396145	glutathione S-transferase, putative Second of three repeated putative glutathione transferases. 72% identical to glutathione transferase [Arabidopsis thaliana] (gi|4006934). Location of ests 191A10T7 (gb|R90188) and 171N13T7 (gb|R65532)
26.9	At2g29490	0.16115	0.816181	0.143009	0.562165	glutathione S-transferase, putative similar to glutathione S-transferase 103-1A [Arabidopsis thaliana] SWISS-PROT:P46421
26.9	At1g78380	0.169852	0.567893	0.0562228	1.92844	glutathione S-transferase, putative similar to glutathione transferase GI:2853219 from [Carica papaya]
26.9	At2g29480	0.187951	1.03685	0.119346	0.353582	glutathione S-transferase, putative similar to Glutathione S-Transferase [Arabidopsis thaliana] gi:940381|16226389|gb|AF428387.
26.9	At2g30860	0.192517	0.853578	0.572486	-0.153681	glutathione S-transferase, putative identical to GB:Y12295
26.9	At3g62760	0.253059	-0.287122	0.826083	-0.0487518	glutathione S-transferase, putative Glutathione transferase III(b) - Zea mays, EMBL:AJ010296
26.9	At2g47730	0.275028	0.480949	0.00371157	1.79556	glutathione S-transferase 6 (GST6) identical to GB:X95295. Based on identical cDNA hits, the translation is now 40 AAs longer at the N-terminal, and start of exon2 is also corrected.
26.9	At1g59700	0.276875	0.12683	0.588298	0.167851	glutathione S-transferase, putative similar to glutathione S-transferase GB:AAF29773 GI:6856103 from [Gossypium hirsutum]
26.9	At2g30870	0.325693	0.140082	0.823591	-0.0438581	glutathione S-transferase, putative supported by cDNA GI:443698 GB:D17673
26.9	At1g27140	0.331806	-0.377311	0.810438	0.0766194	glutathione S-transferase, putative similar to glutathione S-transferase GB: AAF22517 GI:6652870 from [Papaver somniferum] GB:AY050343.
26.9	At2g02390	0.358492	0.646263	0.796537	-0.0584862	glutathione S-transferase zeta 1 (GSTZ1) (GST18) identical to SP|Q9ZVQ3|GTZ1_ARATH Glutathione S-transferase zeta-class 1 (EC 2.5.1.18) (AtGSTZ1) (Maleylacetone isomerase) (EC 5.2.1.-) (MAI) {Arabidopsis thaliana}; contains Pfam profiles PF02798: Glutathi
26.9	At3g43800	0.37916	-0.730992	0.167696	-0.47015	glutathione S-transferase, putative glutathione transferase, papaya, PIR:T09781
26.9	At1g10360	0.396882	-0.637625	0.330978	0.264403	glutathione S-transferase, putative similar to glutathione S-transferase (sp|Q03666|GTX4_TOBAC); similar to EST gb|H36275 gb:AB039930.
26.9	At5g41220	0.477115	-0.678118	0.800414	0.0276584	glutathione S-transferase, putative similar to emb|CAA10662
26.9	At1g10370	0.477465	0.0820258	0.0977252	0.705082	glutathione S-transferase, putative (ERD9) similar to glutathione S-transferase TSI-1 [Aegilops tauschii] gi:2190992 gb:AAD10129; similar to ESTs gb|R29860, emb|Z29757, and emb|Z29758; identical to cDNA ERD9 mRNA for glutathione S-transferase, GI:15375407
26.9	At1g17190	0.487153	-0.445412	0.13492	0.284596	glutathione S-transferase, putative One of three repeated glutathione transferases. 65% identical to glutathione transferase [Arabidopsis thaliana] (gi|4006934). Location of est 141C5T7 (gb|T46669); supported by fl cDNA gi:14326476gb:AF385691.
26.9	At1g78370	0.495241	-0.607256	0.229375	0.68655	glutathione S-transferase, putative similar to 2,4-D inducible glutathione S-transferase GI:2920666 from [Glycine max]
26.9	At2g29440	0.505787	0.385793	0.788208	0.0819939	glutathione S-transferase, putative
26.9	At1g78320	0.513606	-0.0214226	0.837282	0.00942397	glutathione S-transferase, putative similar to glutathione transferase GI:2853219 from [Carica papaya]
26.9	At5g44000	0.538331	-0.12211	0.357693	-0.421168	glutathione S-transferase C-terminal domain-containing protein contains Pfam domain PF00043: Glutathione S-transferase, C-terminal domain
26.9	At1g14550	0.544613	-0.4334	0.437512	0.0983446	anionic peroxidase, putative similar to anionic peroxidase GI:170202 from (Nicotiana sylvestris)
26.9	At1g78360	0.546292	-0.659893	0.788928	0.0454559	glutathione S-transferase, putative similar to glutathione transferase GI:2853219 from [Carica papaya]
26.9	At2g29450	0.565627	-0.486546	0.330978	0.489012	glutathione S-transferase (103-1A) identical to Swiss-Prot:P46421 glutathione S-transferase 103-1A [Arabidopsis thaliana]
26.9	At5g17220	0.573933	-0.102132	0.330758	0.188789	glutathione S-transferase, putative
26.9	At1g02950	0.58531	-0.146544	0.749843	0.023008	glutathione S-transferase, putative similar to glutathione-S-transferase GI:169887 from [Silene vulgaris]
26.9	At1g49860	0.5922	-0.106959	0.599759	0.116494	glutathione S-transferase, putative similar to GI:860955 from [Hyoscyamus muticus] (Plant Physiol. 109 (1), 253-260 (1995))
26.9	At3g03190	0.601903	-0.10238	0.769103	0.0941911	glutathione S-transferase, putative identical to glutathione S-transferase GB:AAB09584 from [Arabidopsis thaliana]
26.9	At1g53680	0.659527	-0.176971	0.84281	0.00162159	glutathione S-transferase, putative similar to GI:2853219 from [Carica papaya]
26.9	At5g41210	0.66041	-0.332018	0.156421	-0.43093	glutathione S-transferase (GST10) identical to glutathione transferase AtGST 10 [Arabidopsis thaliana] GI:4049401
26.9	At1g59670	0.66515	-0.366362	0.283971	0.154756	glutathione S-transferase, putative similar to glutathione S-transferase GB:AAF29773 GI:6856103 from [Gossypium hirsutum]
26.9	At5g41240	0.678328	-0.215277	0.655365	-0.111586	glutathione S-transferase, putative similar to glutathione S-transferase, GST 10b GB:CAA10662 [Arabidopsis thaliana] 37349.
26.9	At1g78340	0.686708	-0.143395	0.166204	0.235741	glutathione S-transferase, putative similar to glutathione transferase GI:2853219 from [Carica papaya]
26.9	At2g02380	0.694243	-0.098024	0.354836	0.154725	glutathione S-transferase, putative similar to gi:167970 gb:AAA72320 gb:AY052332
21.2: Redox.ascorbate & glutathione
21.2	At1g06620	0.300633	0.435218	0.269295	0.196941	2-oxoglutarate-dependent dioxygenase, putative similar to 2A6 (GI:599622) and tomato ethylene synthesis regulatory protein E8 (SP|P10967); contains Pfam profile: PF00671 Iron/Ascorbate oxidoreductase family
21.2	At1g06640	0.407282	0.192159	0.346392	0.184004	2-oxoglutarate-dependent dioxygenase, putative similar to 2A6 (GI:599622) and tomato ethylene synthesis regulatory protein E8 (SP|P10967); contains Pfam profile: PF00671 Iron/Ascorbate oxidoreductase family
21.2	At1g06650	0.134067	0.191615	0.260316	-0.19467	2-oxoglutarate-dependent dioxygenase, putative similar to 2A6 (GI:599622) and tomato ethylene synthesis regulatory protein E8 (SP|P10967); contains Pfam profile: PF00671 Iron/Ascorbate oxidoreductase family
21.2	At1g60660	0.668691	-0.321824	0.537908	0.183406	cytochrome b5 domain-containing protein contains InterPro accession IPR001199: Cytochrome b5
21.2	At5g09680	0.0325316	1.01909	0.584697	0.0889074	cytochrome b5 domain-containing protein flavohemoprotein b5+b5R, Homo sapiens, EMBL:AF169803
21.2	At3g48890	0.01404	1.26989	0.383871	0.125142	cytochrome b5 domain-containing protein similar to SP|O00264 Membrane associated progesterone receptor component (mPR) {Homo sapiens}; contains Pfam profile PF00173: Heme/Steroid binding domain
21.2	At4g14965	0.694399	-0.239328	0.789426	-0.0542354	cytochrome b5 domain-containing protein similar to SP|O15173 Membrane associated progesterone receptor component 2 (Steroid receptor protein DG6) {Homo sapiens}; contains Pfam profile PF00173: Heme/Steroid binding domain
21.2	At2g24940	0.675853	-0.205543	0.756057	0.120901	cytochrome b5 domain-containing protein similar to SP|P70580 Membrane associated progesterone receptor component 1 {Rattus norvegicus}; contains Pfam profile PF00173: Heme/Steroid binding domain
21.2	At5g52240	0.124811	0.676577	0.811245	0.0448825	cytochrome b5 domain-containing protein similar to SP|P70580 Membrane associated progesterone receptor component 1 {Rattus norvegicus}; contains Pfam profile PF00173: Heme/Steroid binding domain
21.2	At5g48810	0.703191	-0.256936	0.553402	-0.159714	cytochrome b5 identical to cytochrome b5 [Arabidopsis thaliana] GI:4240122; strong similarity to Cytochrome B5 SP:P49098 from [Nicotiana tabacum]
21.2	At2g46650	0.00330155	2.41054	0.141754	0.507925	cytochrome b5, putative similar to cytochome b5 GI:2695711 from [Olea europaea]
21.2	At1g26340	0.220252	0.372544	0.368182	0.15467	cytochrome b5, putative similar to cytochrome b5 GB:BAA74839 GI:4240120 from [Arabidopsis thaliana]
21.2	At2g32720	0.189518	-0.95765	0.104974	-0.727339	cytochrome b5, putative similar to Cytochrome B5 SP:P49098 from [Nicotiana tabacum]
21.2	At1g26100	0.443508	0.0284884	0.69164	-0.072927	cytochrome B561 family protein contains Pfam domain, PF03188: Cytochrome b561
21.2	At4g25570	0.701568	-0.260299	0.283186	-0.308614	cytochrome B561 family protein contains Pfam domain, PF03188: Cytochrome b561
21.2	At5g38630	0.516666	-0.00408635	0.424285	-0.194624	cytochrome B561 family protein contains Pfam domain, PF03188: Cytochrome b561
21.2	At1g14730	0.311536	0.0733283	0.696226	-0.177825	cytochrome B561 family similar to cytochrome GB:AAD11424 GI:4206110 [Mesembryanthemum crystallinum]; contains Pfam domain, PF03188: Cytochrome b561
21.2	At4g18260	0.0425062	0.359873	0.735976	-0.0619519	cytochrome B561-related related to cytochrome b-561 (GI:20345443) [Mus musculus]; multidrug resistance protein, Homo sapiens, PIR2:S71841
21.2	At1g19550	0.388832	0.228412	0.765383	-0.0527898	dehydroascorbate reductase, putative similar to dehydroascorbate reductase [Arabidopsis thaliana] gi|10952514|gb|AAG24946
21.2	At5g36270	0.51303	-0.444412	0.284447	0.209707	dehydroascorbate reductase, putative similar to dehydroascorbate reductase {Spinacia oleracea} gi:10952511 gb:AF195783, PMID:11148269
21.2	At1g19570	0.415015	0.213405	0.783286	0.0592108	dehydroascorbate reductase, putative similar to GB:BAA90672 from (Oryza sativa)
21.2	At1g75270	0.278369	0.355185	0.291171	0.817335	dehydroascorbate reductase, putative similar to GI:6939839 from [Oryza sativa]
21.2	At5g16710	0.51599	-0.510342	0.354589	-0.526938	dehydroascorbate reductase, putative Strong similarity to dehydroascorbate reductase [Spinacia oleracea] gi:10952512 gb:AAG24945
21.2	At4g29210	0.592583	0.450514	0.29256	-0.119853	gamma-glutamyltranspeptidase family protein similar to SP|P07314 Gamma-glutamyltranspeptidase precursor (EC 2.3.2.2) (Gamma- glutamyltransferase) (GGT) {Rattus norvegicus}; contains Pfam profilePF01019: Gamma-glutamyltranspeptidase
21.2	At4g39650	0.159169	0.761566	0.805125	0.045299	gamma-glutamyltranspeptidase family protein SP|P07314 Gamma-glutamyltranspeptidase precursor (EC 2.3.2.2) (Gamma- glutamyltransferase) (GGT) {Rattus norvegicus}; contains Pfam profilePF01019: Gamma-glutamyltranspeptidase
21.2	At4g23100	0.0110903	1.59849	0.201714	0.323833	glutamate-cysteine ligase / gamma-glutamylcysteine synthetase (GSH1) identical to glutamate-cysteine ligase SP:P46309 from [Arabidopsis thaliana]; contains Pfam profile: PF04107 glutamate-cysteine ligase family 2(GCS2)
21.4	At1g03020	0.567515	-0.454894	0.305154	0.147276	glutaredoxin family protein contains INTERPRO Domain IPR002109, Glutaredoxin (thioltransferase)
21.2	At2g31570	0.226133	0.4221	0.832931	0.0290759	glutathione peroxidase, putative
21.2	At2g43350	0.498483	0.455505	0.228345	-0.420485	glutathione peroxidase, putative
21.2	At2g48150	0.585395	-0.703379	0.840646	-0.00522896	glutathione peroxidase, putative
21.2	At4g11600	0.465473	0.136534	0.149942	0.748118	glutathione peroxidase, putative
21.2	At1g63460	0.39473	0.130391	0.596513	0.108009	glutathione peroxidase, putative contains Pfam profile: PF00255 glutathione peroxidases
21.2	At4g31870	0.0273617	0.391244	0.838813	-0.00659088	glutathione peroxidase, putative glutathione peroxidase, Arabidopsis thaliana, PIR2:S71250
21.2	At3g63080	0.372242	0.215765	0.825134	-0.0194034	glutathione peroxidase, putative phospholipid-hydroperoxide glutathione peroxidase, spinach, PIR:JC5619
21.2	At3g24170	0.0493238	0.937941	0.0911427	0.846989	glutathione reductase, putative identical to GB:P48641 from [Arabidopsis thaliana]
21.2	At5g27380	0.00812754	1.97391	0.684664	-0.241818	glutathione synthetase (GSH2) non-consensus AT donor splice site at exon 6, AC acceptor splice site at exon 7; identical to Swiss-Prot:P46416 glutathione synthetase, chloroplast precursor (Glutathione synthase) (GSH synthetase) (GSH-S) [Arabidopsis thalia
21.2	At3g54660	0.649606	-0.162548	0.73502	0.0438488	gluthatione reductase, chloroplast nearly identical to SP|P42770 Glutathione reductase, chloroplast precursor (EC 1.8.1.7) (GR) (GRASE) {Arabidopsis thaliana}; identical to cDNA glutathione reductase GI:451197
21.2	At5g21100	0.221553	-1.07224	0.482267	-0.151713	L-ascorbate oxidase, putative similar to L-ascorbate oxidase [Precursor] SP:Q40588 from [Nicotiana tabacum]
21.2	At5g21105	0.385421	0.0914757	0.472395	0.102612	L-ascorbate oxidase, putative similar to L-ascorbate oxidase from {Nicotiana tabacum} SP|Q40588, {Cucurbita pepo var. melopepo} SP|P37064; contains Pfam profile PF00394: Multicopper oxidase; supported by cDNA gi_15215753_gb_AY050406.1_; A false intron was
21.2	At4g39830	0.415657	-0.64459	0.25117	-0.43749	L-ascorbate oxidase, putative similar to SP|P14133 L-ascorbate oxidase precursor (EC 1.10.3.3) (Ascorbase) {Cucumis sativus}; contains Pfam profile PF00394: Multicopper oxidase
21.2	At1g07890	0.195754	0.59738	0.0240814	0.597783	L-ascorbate peroxidase 1, cytosolic (APX1) identical to SP|Q05431 L-ascorbate peroxidase, cytosolic (EC 1.11.1.11) (AP) {Arabidopsis thaliana}, L-ascorbate peroxidase [Arabidopsis thaliana] gi|16173|emb|CAA42168; strong similarity to cytosolic ascorbate p
21.2	At3g09640	0.436203	0.0906999	0.590333	0.0905168	L-ascorbate peroxidase 1b (APX1b) identical to ascorbate peroxidase [Arabidopsis thaliana] gi|555576|emb|CAA56340;
21.2	At4g35000	0.649454	-0.155325	0.815535	-0.021273	L-ascorbate peroxidase 3 (APX3) identical to ascorbate peroxidase 3 [Arabidopsis thaliana] GI:2444019, L-ascorbate peroxidase [Arabidopsis thaliana] gi|1523791|emb|CAA66926; similar to ascorbate peroxidase [Gossypium hirsutum] gi|1019946|gb|AAB52954
21.2	At4g09010	0.24948	-0.926485	0.298416	-0.411683	L-ascorbate peroxidase, chloroplast, putative identical to SP|P82281|TL29_ARATH (EC 1.11.1.11) {Arabidopsis thaliana}; ascorbate peroxidase - Spinacia oleracea, (gi:1669585); contains Pfam domain PF00141: Peroxidase; contains TIGRfam domain TIGR01409: Tat
21.2	At4g35970	0.442056	-0.209565	0.226306	0.178248	L-ascorbate peroxidase, putative similar to ascorbate peroxidase [Gossypium hirsutum] gi|1019946|gb|AAB52954; identical to putative ascorbate peroxidase APX5 (AT4g35970) mRNA, partial cds GI:31980501; contains Pfam domain PF00141: Peroxidase
21.2	At4g08390	0.24253	0.38008	0.396185	0.213064	L-ascorbate peroxidase, stromal (sAPX) identical to stromal ascorbate peroxidase [Arabidopsis thaliana] gi|1419388|emb|CAA67425
21.2	At1g77490	0.530336	-0.522669	0.393021	-0.554741	L-ascorbate peroxidase, thylakoid-bound (tAPX) identical to thylakoid-bound ascorbate peroxidase GB:CAA67426 [Arabidopsis thaliana]
21.2	At3g47930	0.371188	0.12565	0.342917	0.119058	L-galactono-1,4-lactone dehydrogenase, putative strong similarity to L-galactono-1,4-lactone dehydrogenase, Brassica oleracea, Z97060 [gi:2760543], and gi:3986289 from Ipomea batatas
21.2	At5g03630	0.0477437	1.16455	0.605849	0.271687	monodehydroascorbate reductase, putative monodehydroascorbate reductase (NADH), cucumber, PIR:JU0182
21.2	At3g52880	0.307452	0.302452	0.676473	-0.113124	monodehydroascorbate reductase, putative monodehydroascorbate reductase (NADH), Lycoperison esculentum, PIR:T06407
21.2	At3g27820	0.635951	-0.357248	0.771471	0.0796851	monodehydroascorbate reductase, putative similar to cytosolic monodehydroascorbate reductase GB:BAA77214 [Oryza sativa]
21.2	At3g09940	0.084983	1.95807	0.28325	0.267529	monodehydroascorbate reductase, putative similar to monodehydroascorbate reductase (NADH) GB:JU0182 (Cucumis sativus)
21.2	At1g63940	0.572047	0.0804876	0.00262473	1.01215	monodehydroascorbate reductase, putative similar to monodehydroascorbate reductase GB:AAD28178 [Brassica juncea]
21.2	At5g28840	0.171066	0.411377	0.121627	-0.633781	NAD-dependent epimerase/dehydratase family protein similar to sugar epimerase BlmG from Streptomyces verticillus GI:9937230; contains Pfam profile PF01370 NAD dependent epimerase/dehydratase family
21.2	At3g19010	0.000495975	1.98469	0.000714463	1.6018	oxidoreductase, 2OG-Fe(II) oxygenase family protein contains similarity to flavonol synthase (FLS) from [Solanum tuberosum] SP|Q41452, {Petunia hybrida} SP|Q07512; contains Pfam profile PF03171: oxidoreductase, 2OG-Fe(II) oxygenase family
21.2	At3g19000	0.457026	0.0338086	0.0461916	0.458598	oxidoreductase, 2OG-Fe(II) oxygenase family protein similar to SP|P24397 Hyoscyamine 6-dioxygenase (EC 1.14.11.11) (Hyoscyamine 6-beta- hydroxylase) {Hyoscyamus niger}, SP|Q05965 Naringenin,2-oxoglutarate 3-dioxygenase (EC 1.14.11.9) (Flavonone- 3-hydroxy
21.2	At2g25080	0.1769	-1.14416	0.183069	-1.49182	phospholipid hydroperoxide glutathione peroxidase, chloroplast / PHGPx (GPX1) identical to SP|P52032 Phospholipid hydroperoxide glutathione peroxidase, chloroplast precursor (EC 1.11.1.9) (PHGPx) {Arabidopsis thaliana}; contains Glutathione peroxidases si
21.4: Redox.glutaredoxins
21.4	At5g01420	0.00950299	2.09836	0.0896475	0.894863	glutaredoxin family protein
21.4	At3g28850	0.0117055	0.529584	0.246257	0.27983	glutaredoxin family protein
21.4	At1g03850	0.0240273	1.789	0.231434	0.310591	glutaredoxin family protein contains INTERPRO Domain IPR002109, Glutaredoxin (thioltransferase)
21.4	At1g28480	0.0493238	0.866124	0.0354459	1.3335	glutaredoxin family protein contains INTERPRO Domain IPR002109, Glutaredoxin (thioltransferase)
21.4	At1g06830	0.0836857	1.08923	0.589387	0.195591	glutaredoxin family protein contains INTERPRO Domain IPR002109, Glutaredoxin (thioltransferase)
21.4	At5g39865	0.0882649	-0.329021	0.509182	0.0944182	glutaredoxin family protein
21.4	At3g62930	0.148174	0.401519	0.839312	0.00595296	glutaredoxin family protein contains glutaredoxin domain, INTERPRO:IPR002109
21.4	At4g15680	0.170028	0.456269	0.227698	0.660776	glutaredoxin family protein contains INTERPRO Domain IPR002109, Glutaredoxin (thioltransferase)
21.4	At4g33040	0.171564	0.448866	0.731844	-0.0498723	glutaredoxin family protein contains INTERPRO Domain IPR002109, Glutaredoxin (thioltransferase)
21.4	At3g62950	0.211636	0.429501	0.166287	-0.330659	glutaredoxin family protein contains INTERPRO Domain IPR002109, Glutaredoxin (thioltransferase)
21.4	At1g64500	0.215042	-0.93774	0.654048	0.323758	glutaredoxin family protein
21.4	At5g11930	0.215782	0.163153	0.703101	0.102666	glutaredoxin family protein contains INTERPRO Domain IPR002109, Glutaredoxin (thioltransferase)
21.4	At3g11920	0.268558	-0.377158	0.814304	-0.0605302	glutaredoxin-related contains INTERPRO Domain IPR002109, Glutaredoxin (thioltransferase)
21.4	At1g77370	0.317512	0.156704	0.269654	0.404417	glutaredoxin, putative similar to glutaredoxin [Ricinus communis] gi|1732424|emb|CAA89699
21.4	At5g40370	0.328708	0.283946	0.207076	0.389875	glutaredoxin, putative similar to glutaredoxin [Ricinus communis] SWISS-PROT:P55143
21.4	At4g15670	0.331836	0.251056	0.0680461	0.640547	glutaredoxin family protein contains INTERPRO Domain IPR002109, Glutaredoxin (thioltransferase)
21.4	At3g15660	0.343342	0.190632	0.4755	-0.251057	glutaredoxin family protein contains Pfam profile PF00462: Glutaredoxin
21.4	At5g13810	0.346084	0.175619	0.83694	-0.0105766	glutaredoxin family protein
21.4	At4g15690	0.365033	0.220412	0.0232518	0.596808	glutaredoxin family protein contains INTERPRO Domain IPR002109, Glutaredoxin (thioltransferase)
21.4	At4g15660	0.388211	0.134016	0.0862294	0.471506	glutaredoxin family protein contains INTERPRO Domain IPR002109, Glutaredoxin (thioltransferase)
21.4	At4g15700	0.411183	0.14415	0.0367101	0.574483	glutaredoxin family protein contains INTERPRO Domain IPR002109, Glutaredoxin (thioltransferase)
21.4	At2g41330	0.416068	0.417798	0.741287	0.0518446	glutaredoxin family protein contains Pfam profile PF00462: Glutaredoxin
21.4	At2g30540	0.45537	0.161539	0.0695909	0.436252	glutaredoxin family protein contains INTERPRO Domain IPR002109, Glutaredoxin (thioltransferase)
21.4	At5g63030	0.47773	0.0184699	0.67854	0.148007	glutaredoxin, putative similar to glutaredoxin [Ricinus communis] gi|1732424|emb|CAA89699
21.4	At2g47880	0.479649	0.138868	0.415992	-0.185225	glutaredoxin family protein contains INTERPRO Domain IPR002109, Glutaredoxin (thioltransferase)
21.4	At5g06470	0.495237	-0.538468	0.83689	-0.00681	glutaredoxin family protein similar to Glutaredoxin 3 (Grx3) (SP:P37687) {Escherichia coli O157:H7}; contains Pfam profile PF00462: Glutaredoxin
21.4	At5g18600	0.51166	0.0420241	0.603997	-0.1394	glutaredoxin family protein contains glutaredoxin domain, INTERPRO:IPR002109
21.4	At5g14070	0.55463	-0.553006	0.714111	0.0846873	glutaredoxin family protein contains INTERPRO Domain IPR002109, Glutaredoxin (thioltransferase)
21.4	At3g02000	0.562044	-0.418898	0.0978819	-1.07814	glutaredoxin family protein contains INTERPRO Domain IPR002109, Glutaredoxin (thioltransferase)
21.4	At4g10630	0.585202	0.233332	0.713761	0.0705966	glutaredoxin family protein contains Pfam profile PF00462: Glutaredoxin
21.4	At3g62960	0.586625	-0.087893	0.817893	-0.0185952	glutaredoxin family protein contains INTERPRO Domain IPR002109, Glutaredoxin (thioltransferase)
21.4	At1g32760	0.591409	-0.064808	0.43022	0.174231	glutaredoxin family protein contains Pfam profile PF00462: Glutaredoxin
21.4	At5g58530	0.591924	0.235825	0.653204	-0.0908472	glutaredoxin family protein
21.4	At2g20270	0.607168	-0.115003	0.800005	0.0481076	glutaredoxin family protein contains glutaredoxin domain, Pfam:PF00462
21.4	At5g20500	0.615035	-0.0983248	0.46859	0.365307	glutaredoxin, putative similar to glutaredoxin [Populus tremula x Populus tremuloides] gi|19548658|gb|AAL90750
21.4	At4g28730	0.619267	-0.376884	0.693819	0.121527	glutaredoxin family protein contains glutaredoxin domain, Pfam:PF00462
21.4	At2g47870	0.664405	-0.313987	0.494141	0.0998164	glutaredoxin family protein contains INTERPRO Domain IPR002109, Glutaredoxin (thioltransferase)
21.4	At4g08550	0.666022	0.25018	0.510336	0.214935	glutaredoxin-related contains Pfam profile PF04784: Protein of unknown function, DUF547, weak hit to PF00462: Glutaredoxin
21.4	At5g03870	0.671085	-0.320613	0.444531	0.0516183	glutaredoxin family protein contains Pfam profile PF00462: Glutaredoxin
21.4	At3g57070	0.68457	-0.227758	0.418884	-0.16633	glutaredoxin family protein contains Pfam profile PF00462: Glutaredoxin
21.1: Redox.thioredoxins
21.1	At2g04700	0.506349	-0.561087	0.301367	-0.520812	ferredoxin thioredoxin reductase catalytic beta chain family protein contains Pfam profile: PF02943 ferredoxin thioredoxin reductase catalytic beta
21.1	At5g08410	0.403924	-0.702544	0.0556975	-0.508244	ferredoxin-thioredoxin reductase, putative similar to ferredoxin-thioredoxin reductase, variable chain (FTR-V, Ferredoxin- thioredoxin reductase subunit A, FTR-A) [Zea mays] SWISS-PROT:P80680
21.1	At5g23440	0.586625	-0.413946	0.287732	-0.311128	ferredoxin-thioredoxin reductase, putative similar to ferredoxin-thioredoxin reductase, variable chain (FTR-V, Ferredoxin- thioredoxin reductase subunit A, FTR-A) [Zea mays] SWISS-PROT:P80680
21.1	At1g77510	0.454585	-0.702182	0.485437	-0.229542	protein disulfide isomerase, putative similar to protein disulfide isomerase precursor GB:P29828 GI:4704766 [Medicago sativa]; Pfam HMM hit: PF00085 Thioredoxins
21.1	At1g21750	0.495624	0.0297074	0.821145	0.0214466	protein disulfide isomerase, putative similar to SP|P29828 Protein disulfide isomerase precursor (PDI) (EC 5.3.4.1) {Medicago sativa}; isoform contains non-consensus GA donor splice site at intron 9
21.1	At1g34780	0.63494	-0.365649	0.481313	-0.261803	protein disulfide isomerase-related contains weak similarity to Pfam:P08003 protein disulfide isomerase A4 precursor (Protein ERp-72, ERp72) [Mus musculus]
21.1	At3g62510	0.698475	-0.0202699	0.607819	0.104839	protein disulfide isomerase-related contains weak similarity tot Swiss-Prot:P80284 protein disulfide isomerase precursor (PDI) (Endosperm protein E-1) [Hordeum vulgare]
21.1	At5g51010	0.238188	-0.86478	0.143839	-0.518828	rubredoxin family protein similar to SP|P04170 Rubredoxin (Rd) {Desulfovibrio desulfuricans}; contains Pfam profile PF00301: Rubredoxin
21.1	At3g17880	0.334626	0.242931	0.588157	0.128691	tetratricoredoxin (TDX) identical to tetratricoredoxin [Arabidopsis thaliana] GI:18041544; similar to SP|Q42443 Thioredoxin H-type (TRX-H) (Phloem sap 13 kDa protein-1) {Oryza sativa}; contains Pfam profile: PF00085 Thioredoxin
21.1	At4g27080	0.337815	0.221134	0.185821	-0.236456	thioredoxin family protein contains Pfam PF00085: Thioredoxin
21.1	At3g20560	0.672915	-0.277678	0.559938	-0.0851295	thioredoxin family protein contains Pfam profile PF00085: Thioredoxin
21.1	At4g29670	0.553232	0.0702253	0.00119275	0.638557	thioredoxin family protein contains Pfam profile PF00085: Thioredoxin
21.1	At2g33270	0.54201	-0.557856	0.444831	0.141899	thioredoxin family protein contains Pfam profile: PF00085 Thioredoxin
21.1	At2g40790	0.511253	0.636306	0.643533	0.0832348	thioredoxin family protein contains Pfam profile: PF00085 thioredoxin
21.1	At3g06730	0.641126	-0.34769	0.273619	-0.267929	thioredoxin family protein contains Pfam profile: PF00085 Thioredoxin
21.1	At4g32580	0.331806	-0.722644	0.833825	-0.0104208	thioredoxin family protein contains Pfam profile: PF00085 Thioredoxin
21.1	At1g08570	0.636573	-0.132153	0.617725	0.140077	thioredoxin family protein contains Pfam profile: PF00085 Thioredoxin; similar to ESTs gb|T46281, gb|R83933, gb|N65879, emb|F14466, gb|N96726, gb|AA042340, and emb|Z18150
21.1	At1g43560	0.622642	-0.135226	0.655324	0.0451304	thioredoxin family protein contains Pfam profile: PF00085 Thioredoxin; similar to thioredoxin GI:142153 from [Synechococcus PCC6301]
21.1	At1g53300	0.59583	-0.408661	0.668786	-0.196207	thioredoxin family protein contains Pfam profiles PF00085: Thioredoxin, PF00515: TPR Domain; similar to tetratricopeptide repeat protein 2 (GI:7248701) [Drosophila melanogaster]; similar to DnaJ homolog subfamily C member 7 (Tetratricopeptide repeat prote
21.1	At1g15020	0.37916	0.0388904	0.376159	0.113734	thioredoxin family protein low similarity to FAD-dependent sulfhydryl oxidase-2 [Rattus norvegicus] GI:12483919; contains Pfam profiles PF00085: Thioredoxin, PF04777: Erv1 / Alr family
21.1	At1g07960	0.536931	-0.0889396	0.839729	-0.0024618	thioredoxin family protein low similarity to protein disulfide isomerase 4 [Giardia intestinalis] GI:13489047; contains Pfam profile PF00085: Thioredoxin
21.1	At2g01270	0.650033	-0.173812	0.362454	0.196835	thioredoxin family protein low similarity to quiescin [Homo sapiens] GI:13257405; contains Pfam profiles PF00085: Thioredoxin, PF04777: Erv1 / Alr family
21.1	At5g04260	0.604429	-0.112847	0.155664	-0.530488	thioredoxin family protein low similarity to SP|P29429 Thioredoxin. [Aspergillus nidulans] {Emericella nidulans}; contains Pfam profile: PF00085 Thioredoxin
21.1	At3g53220	0.474165	0.0491155	0.120823	0.0704588	thioredoxin family protein low similarity to SP|P29451 Thioredoxin [Rhesus macaque] {Macaca mulatta}; contains Pfam profile: PF00085 Thioredoxin
21.1	At1g76080	0.45022	-0.504394	0.0195475	-1.25965	thioredoxin family protein low similarity to thioredoxin (TRX) [Fasciola hepatica] GI:6687568; contains Pfam profile PF00085: Thioredoxin
21.1	At5g61440	0.150657	0.464777	0.116683	-0.914579	thioredoxin family protein low similarity to thioredoxin [Callithrix jacchus] GI:13560979; contains Pfam profile: PF00085 Thioredoxin
21.1	At1g07700	0.0859961	-0.790061	0.365141	-0.149869	thioredoxin family protein low similarity to thioredoxin [Gallus gallus] GI:212766; contains Pfam profile: PF00085 Thioredoxin
21.1	At4g26160	0.678989	-0.293917	0.53406	-0.124885	thioredoxin family protein low similarity to thioredoxin [Ictalurus punctatus] GI:9837585; contains Pfam profile: PF00085 Thioredoxin
21.1	At5g06690	0.359443	-0.706245	0.0480367	-1.64169	thioredoxin family protein low similiarity to SP|P34723 Thioredoxin {Penicillium chrysogenum}; contains Pfam profile: PF00085 Thioredoxin
21.1	At4g04950	0.50501	-0.481486	0.297792	-0.147733	thioredoxin family protein similar to PKCq-interacting protein PICOT from [Mus musculus] GI:6840949, [Rattus norvegicus] GI:6840951; contains Pfam profile PF00085: Thioredoxin
21.1	At2g47470	0.533254	-0.120342	0.70736	-0.0675286	thioredoxin family protein similar to protein disulfide isomerase [Dictyostelium discoideum] GI:2627440; contains Pfam profile: PF00085 Thioredoxin
21.1	At1g52260	0.0297978	0.445077	0.449133	-0.255478	thioredoxin family protein similar to protein disulfide isomerase GI:5902592 from [Volvox carteri f. nagariensis], GI:2708314 from Chlamydomonas reinhardtii; contains Pfam profile: PF00085 Thioredoxin
21.1	At3g16110	0.639413	-0.160728	0.787541	0.0337423	thioredoxin family protein similar to protein disulfide isomerase GI:5902592 from [Volvox carteri f. nagariensis], GI:2708314 from Chlamydomonas reinhardtii; contains Pfam profile: PF00085 Thioredoxin
21.1	At3g54960	0.42865	0.102102	0.287798	0.339475	thioredoxin family protein similar to protein disulfide isomerase GI:5902592 from [Volvox carteri f. nagariensis], GI:2708314 from Chlamydomonas reinhardtii; contains Pfam profile: PF00085 Thioredoxin
21.1	At5g60640	0.614829	0.038592	0.283555	-0.222937	thioredoxin family protein similar to protein disulfide isomerase GI:5902592 from [Volvox carteri f. nagariensis], GI:2708314 from Chlamydomonas reinhardtii; contains Pfam profile: PF00085 Thioredoxin
21.1	At1g52990	0.516158	-0.0230534	0.615725	0.0875325	thioredoxin family protein similar to SP|P48384 Thioredoxin M-type, chloroplast precursor (TRX-M) {Pisum sativum}; contains Pfam profile PF00085: Thioredoxin
21.1	At2g32920	0.653354	-0.332843	0.736294	0.100292	thioredoxin family protein similar to SP|Q15084 Protein disulfide isomerase A6 precursor (EC 5.3.4.1) {Homo sapiens}; contains Pfam profile PF00085: Thioredoxin
21.1	At2g35010	0.69161	-0.231281	0.264556	-0.345598	thioredoxin family protein similar to SP|Q42443 Thioredoxin H-type (TRX-H) {Oryza sativa}; contains Pfam profile: PF00085 Thioredoxin
21.1	At1g35620	0.490342	-0.606239	0.353948	-0.468366	thioredoxin family protein similar to SP|Q43116 Protein disulfide isomerase precursor (PDI) (EC 5.3.4.1) {Ricinus communis}; contains Pfam profile PF00085: Thioredoxin
21.1	At1g04980	0.505632	-0.632749	0.794575	0.0585004	thioredoxin family protein similar to SP|Q63081 Protein disulfide isomerase A6 precursor (EC 5.3.4.1) {Rattus norvegicus}; contains Pfam profile PF00085: Thioredoxin
21.1	At4g12170	0.683795	0.148843	0.415464	0.160726	thioredoxin family protein similar to SP|Q9SEU6 Thioredoxin M-type 4, chloroplast precursor (TRX-M4) {Arabidopsis thaliana}; contains Pfam profile: PF00085 Thioredoxin
21.1	At3g56420	0.153757	-0.785401	0.452778	0.13295	thioredoxin family protein similar to thioredoxin [Nicotiana tabacum] GI:20047; contains Pfam profile: PF00085 Thioredoxin
21.1	At1g76760	0.0605979	0.857486	0.840646	-0.00698612	thioredoxin family protein similar to thioredoxin CH2, M-type, chloroplast precursor GB:P23400 SP|P23400 [Chlamydomonas reinhardtii]; contains Pfam profile: PF00085 Thioredoxin
21.1	At1g11530	0.371124	-0.762099	0.11185	-0.638444	thioredoxin family protein similar to thioredoxin H-type from Arabidopsis thaliana SP|P29448, Nicotiana tabacum SP|Q07090; contains Pfam profile: PF00085 Thioredoxin
21.1	At3g08710	0.0296048	1.09552	0.332353	0.445256	thioredoxin family protein similar to thioredoxin H-type GB:P29448 SP|P29448 [Arabidopsis thaliana], Thioredoxin H-type 2 (TRX-H2) SP|Q07090 {Nicotiana tabacum}; contains Pfam profile: PF00085 Thioredoxin
21.1	At3g51030	0.349561	0.121912	0.832769	0.0161137	thioredoxin H-type 1 (TRX-H-1) identical to SP|P29448 Thioredoxin H-type 1 (TRX-H-1) {Arabidopsis thaliana}
21.1	At5g39950	0.387376	0.153455	0.70725	0.0916377	thioredoxin H-type 2 (TRX-H-2) (Gif2) identical to SP|Q38879 Thioredoxin H-type 2 (TRX-H-2) {Arabidopsis thaliana}; identical to cDNA (Gif2) mRNA for thioredoxin GI:992963
21.1	At5g42980	0.463803	0.167625	0.33562	0.444658	thioredoxin H-type 3 (TRX-H-3) (GIF1) identical to SP|Q42403 Thioredoxin H-type 3 (TRX-H-3) {Arabidopsis thaliana}; identical to cDNA (GIF1) mRNA for thioredoxin GI:992961
21.1	At1g19730	0.46577	0.00332858	0.614371	-0.0818996	thioredoxin H-type 4 (TRX-H-4) (GREN) identical to SP|Q39239 Thioredoxin H-type 4 (TRX-H-4) {Arabidopsis thaliana}
21.1	At1g45145	0.160837	0.934613	0.61508	0.203008	thioredoxin H-type 5 (TRX-H-5) (TOUL) identical to SP|Q39241 Thioredoxin H-type 5 (TRX-H-5) {Arabidopsis thaliana}; identical to cDNA (TOUL) mRNA for thioredoxin GI:992965
21.1	At1g03680	0.443738	-0.630761	0.171976	-0.70853	thioredoxin M-type 1, chloroplast (TRX-M1) nearly identical to SP|O48737 Thioredoxin M-type 1, chloroplast precursor (TRX-M1) {Arabidopsis thaliana}; similar to ESTs gb|T13714, gb|H76398, gb|N37762, gb|AA042639, gb|T21104, emb|Z30901
21.1	At4g03520	0.594768	-0.404205	0.128362	-0.283489	thioredoxin M-type 2, chloroplast (TRX-M2) nearly identical to SP|Q9SEU8 Thioredoxin M-type 2, chloroplast precursor (TRX-M2) {Arabidopsis thaliana}
21.1	At2g15570	0.171286	0.381176	0.385944	-0.207858	thioredoxin M-type 3, chloroplast (TRX-M3) identical to SP|Q9SEU7 Thioredoxin M-type 3, chloroplast precursor (TRX-M3) {Arabidopsis thaliana}
21.1	At3g15360	0.532214	-0.00301377	0.693019	-0.0978593	thioredoxin M-type 4, chloroplast (TRX-M4) nearly identical to SP|Q9SEU6 Thioredoxin M-type 4, chloroplast precursor (TRX-M4) {Arabidopsis thaliana}
21.1	At1g31020	0.605075	-1.01174	0.834617	0.0176773	thioredoxin o (TRXO2) similar to thioredoxin 2 from Saccharomyces cerevisiae GI:173050, 3'-end of protein contains similarity to thioredoxins; contains Pfam profile: PF00085 Thioredoxin; identical to cDNA thioredoxin o (TRXO2) GI:15081458
21.1	At4g35460	0.565342	-0.0841737	0.752634	-0.0625168	thioredoxin reductase 1 / NADPH-dependent thioredoxin reductase 1 (NTR1) identical to SP|Q39243
21.1	At2g17420	0.222219	0.48356	0.181156	0.289734	thioredoxin reductase 2 / NADPH-dependent thioredoxin reductase 2 (NTR2) identical to SP|Q39242
21.1	At2g41680	0.621141	-0.134336	0.675714	-0.0851376	thioredoxin reductase, putative / NADPH-dependent thioredoxin reductase, putative The last 2 exons encode thioredoxin. There is an EST match to exons 5-7, and the distance between exon 7 and exon 8 is only 90bp. It is unlikely this is two separate genes,
21.1	At1g50320	0.663557	-0.188945	0.687734	-0.241231	thioredoxin x nearly identical to thioredoxin x GB:AAF15952 GI:6539616 from [Arabidopsis thaliana]
21.1	At3g02730	0.0894988	-1.39111	0.0702848	-0.685054	thioredoxin, putative similar to SP|P29450 Thioredoxin F-type, chloroplast precursor (TRX-F) {Pisum sativum}; contains Pfam profile: PF00085 Thioredoxin
21.1	At5g16400	0.647468	-0.170003	0.398157	-0.253837	thioredoxin, putative similar to SP|P29450 Thioredoxin F-type, chloroplast precursor (TRX-F) {Pisum sativum}; contains Pfam profile: PF00085 Thioredoxin
21.1	At1g59730	0.637835	-0.99928	0.805282	0.0694043	thioredoxin, putative similar to SP|Q38879 Thioredoxin H-type 2 (TRX-H-2) {Arabidopsis thaliana}; contains Pfam profile: PF00085 Thioredoxin
21.1	At1g69880	0.424472	0.0208996	0.577446	0.142725	thioredoxin, putative similar to SP|Q38879 Thioredoxin H-type 2 (TRX-H-2) {Arabidopsis thaliana}; contains Pfam profile: PF00085 Thioredoxin
21.1	At1g50950	0.359009	0.834828	0.84313	-0.000386191	thioredoxin-related contains weak hit to Pfam PF00085: Thioredoxin; contains 2 predicted transmembrane domains
21.1	At4g08930	0.639725	-0.170777	0.198717	-0.486128	thioredoxin-related contains weak similarity to Swiss-Prot:Q39239 thioredoxin H-type 4 (TRX-H-4). [Mouse-ear cress]
21.1	At5g06430	0.596872	-0.405208	0.288991	-0.191789	thioredoxin-related contains weak similarity to Swiss-Prot:Q9SEU7 thioredoxin M-type 3, chloroplast precursor (TRX-M3) [Arabidopsis thaliana]
21.1	At3g25580	0.560904	-0.152074	0.832907	0.0125136	thioredoxin-related contains weak similarity to thioredoxin (Swiss-Prot:O17486) [Echinococcus granulosus]
21.6: Redox.dismutases & catalases
21.6	At1g20630	0.1395	0.755123	0.563405	-0.331305	catalase 1 identical to catalase 1 GI:2511725 from [Arabidopsis thaliana]
21.6	At4g35090	0.498385	-1.26392	0.635783	-0.212419	catalase 2 identical to catalase 2 SP:P25819, GI:17865693 from [Arabidopsis thaliana]
21.6	At1g20620	0.385545	0.0043971	0.00875094	-0.60137	catalase 3 (SEN2) almost identical to catalase 3 SP:Q42547, GI:3123188 from [Arabidopsis thaliana]; identical to catalase 3 (SEN2) mRNA, partial cds GI:3158369
21.6	At5g17770	0.222705	0.323176	0.651158	-0.165823	NADH-cytochrome b5 reductase identical to NADH-cytochrome b5 reductase [Arabidopsis thaliana] GI:4240116
21.6	At5g20080	0.320368	0.301351	0.363066	-0.266143	NADH-cytochrome b5 reductase, putative similar to SP|P36060 NADH-cytochrome b5 reductase precursor (EC 1.6.2.2) {Saccharomyces cerevisiae}; contains Pfam profiles PF00175: Oxidoreductase NAD-binding domain, PF00970: oxidoreductase, FAD-binding
21.6	At1g08830	0.0329707	1.21486	0.557838	0.124949	superoxide dismutase [Cu-Zn] (SODCC) / copper/zinc superoxide dismutase (CSD1) identical to SWISS-PROT: P24704
21.6	At5g23310	0.340115	-0.678239	0.252383	-0.238365	superoxide dismutase [Fe] / iron superoxide dismutase 3 (FSD3) identical to iron superoxide dismutase 3 [Arabidopsis thaliana] gi|3273757|gb|AAC24834
21.6	At1g12520	0.387174	0.15734	0.256616	-0.41232	superoxide dismutase copper chaperone, putative similar to copper chaperone for superoxide dismutase [Homo sapiens] gi|2431868|gb|AAC51764
21.6	At3g10920	0.406244	0.182922	0.444129	-0.130664	superoxide dismutase [Mn], mitochondrial (SODA) / manganese superoxide dismutase (MSD1) identical to manganese superoxide dismutase [Arabidopsis thaliana] gi|3273751|gb|AAC24832
21.6	At5g51100	0.446751	-0.512681	0.379824	-0.228795	superoxide dismutase [Fe], putative / iron superoxide dismutase, putative similar to Fe-superoxide dismutase precursor [Medicago sativa] gi|16974682|gb|AAL32441
21.6	At2g28190	0.497259	0.0365438	0.323193	-0.312642	superoxide dismutase [Cu-Zn], chloroplast (SODCP) / copper/zinc superoxide dismutase (CSD2) identical to GP:3273753:AF061519
21.6	At3g56350	0.565424	-0.195637	0.4536	0.0774738	superoxide dismutase [Mn], putative / manganese superoxide dismutase, putative similar to manganese superoxide dismutase (MSD1) [Arabidopsis thaliana] gi|3273751|gb|AAC24832
21.6	At5g18100	0.608683	-0.409051	0.575456	0.150998	superoxide dismutase [Cu-Zn] / copper/zinc superoxide dismutase (CSD3) identical to copper/zinc superoxide dismutase GI:3273755
21.6	At4g25100	0.631346	-0.377098	0.697676	-0.086515	superoxide dismutase [Fe], chloroplast (SODB) / iron superoxide dismutase (FSD1) identical to Fe-superoxide dismutase [Arabidopsis thaliana] gi|166700|gb|AAA32791; supported by cDNA, Ceres:32935
16.1: Secondary metabolism
16.1	At5g62790	0.153757	-1.14525	0.219469	-0.68514	1-deoxy-D-xylulose 5-phosphate reductoisomerase (DXR) nearly identical to 1-deoxy-d-xylulose-5-phosphate reductoisomerase [Arabidopsis thaliana] GI:4886307; contains Pfam profile PF02670: 1-deoxy-D-xylulose 5-phosphate reductoisomerase
16.1	At5g11380	0.558136	-0.615963	0.670573	-0.0876075	1-deoxy-D-xylulose 5-phosphate synthase, putative / 1-deoxyxylulose-5-phosphate synthase, putative / DXP-synthase, putative similar to 1-deoxy-D-xylulose 5-phosphate synthase 1 [Medicago truncatula] GI:21322713; contains Pfam profiles PF02779: Transketola
16.1	At3g21500	0.66726	-0.4837	0.820929	-0.0444948	1-deoxy-D-xylulose 5-phosphate synthase, putative / 1-deoxyxylulose-5-phosphate synthase, putative / DXP-synthase, putative strong similarity to 1-D-deoxyxylulose 5-phosphate synthase [Lycopersicon esculentum] GI:5059160, DEF (deficient in photosynthesis)
16.1	At1g76490	0.549289	-0.462588	0.571348	-0.197194	3-hydroxy-3-methylglutaryl-CoA reductase 1 / HMG-CoA reductase 1 (HMG1) identical to HMG-CoA reductase 1 [SP|P14891]
16.1	At2g17370	0.440788	-0.254619	0.694995	-0.155743	3-hydroxy-3-methylglutaryl-CoA reductase 2 / HMG-CoA reductase 2 (HMGR2) identical to SP|P43256 3-hydroxy-3-methylglutaryl-coenzyme A reductase 2 (EC 1.1.1.34) (HMG- CoA reductase 2) (HMGR2) {Arabidopsis thaliana}
16.1	At1g06570	0.188381	0.595962	0.551186	-0.259426	4-hydroxyphenylpyruvate dioxygenase (HPD) identical to 4-hydroxyphenylpyruvate dioxygenase (HPD) SP:P93836 [Arabidopsis thaliana (Mouse-ear cress)]
16.1	At3g63520	0.476455	-0.598046	0.322339	-0.225766	9-cis-epoxycarotenoid dioxygenase / neoxanthin cleavage enzyme / NCED1 / carotenoid cleavage dioxygenase 1 (CCD1) identical to putative 9-cis-epoxy-carotenoid dioxygenase [GI:3096910]; contains Pfam profile PF03055: Retinal pigment epithelial membrane pro
16.1	At5g47720	0.651403	0.0330729	0.400428	0.201427	acetyl-CoA C-acyltransferase, putative / 3-ketoacyl-CoA thiolase, putative strong similarity to Acetoacetyl-coenzyme A thiolase (E.C. 2.3.1.9) [Raphanus sativus] GI:1542941; contains InterPro accession IPR002155: Thiolase
16.1	At5g48230	0.661053	-0.357856	0.313481	-0.207013	acetyl-CoA C-acyltransferase, putative / 3-ketoacyl-CoA thiolase, putative strong similarity to Acetoacetyl-coenzyme A thiolase (E.C. 2.3.1.9) [Raphanus sativus] GI:1542941; contains InterPro accession IPR002155: Thiolase
16.1	At1g57770	0.665051	-0.179252	0.605965	-0.23796	amine oxidase family contains similarity to carotenoid isomerase [Lycopersicon esculentum] GI:19550437, phytoene dehydrogenase (PDH1) GI:433144 from (Cercospora nicotianae); contains Pfam profile PF01593 amine oxidase, flavin-containing
16.1	At3g09580	0.19501	1.22643	0.17486	-0.499113	amine oxidase family protein low similarity to SP|P28553 Phytoene dehydrogenase, chloroplast precursor (Phytoene desaturase) from Glycine max; contains Pfam profile PF01593 amine oxidase, flavin-containing
16.1	At5g49555	0.536883	-0.536038	0.729563	0.0630043	amine oxidase-related contains Pfam profile PF01593: amine oxidase, flavin-containing
16.1	At4g23590	0.683715	-0.397121	0.79052	-0.100434	aminotransferase class I and II family protein similar to nicotianamine aminotransferase from Hordeum vulgare [GI:6498122, GI:6469087]; contains Pfam profile PF00155 aminotransferase, classes I and II
16.1	At4g28420	0.558165	0.139531	0.156861	0.178768	aminotransferase, putative tsimilar to nicotianamine aminotransferase from Hordeum vulgare [GI:6498122, GI:6469087]; contains Pfam profile PF00155 aminotransferase, classes I and II
16.1	At5g36160	0.317116	0.248893	0.361689	-0.283127	aminotransferase-related similar to nicotianamine aminotransferase B GI:6469087 from [Hordeum vulgare subsp. vulgare]
16.1	At1g78950	0.666718	-0.183201	0.814058	0.0452447	beta-amyrin synthase, putative similar to beta-Amyrin Synthase GI:3688600 from [Panax ginseng] and GI:8918271 from [Pisum sativum]
16.1	At1g78955	0.1311	0.441207	0.830819	-0.023957	beta-amyrin synthase, putative similar to beta-Amyrin Synthase GI:3688600 from [Panax ginseng] and GI:8918271 from [Pisum sativum]
16.1	At4g25700	0.1597	0.294018	0.767178	0.0657219	beta-carotene hydroxylase identical to GI:1575296
16.1	At5g52570	0.383382	0.160112	0.274127	0.518897	beta-carotene hydroxylase, putative similar to GI:1575296, beta-carotene hydroxylase
16.1	At2g26250	0.307452	-0.763464	0.469745	-0.211764	beta-ketoacyl-CoA synthase family (FIDDLEHEAD) (FDH) identical to GB:AJ010713 (fiddlehead protein)
16.1	At1g06820	0.514241	-0.501629	0.267039	-0.246328	carotenoid isomerase, putative similar to carotenoid isomerase from Lycopersicon esculentum [gi:19550437]; contains Pfam profile: PF02032 Phytoene dehydrogenase related enzyme
16.1	At3g45130	0.277989	0.301671	0.25381	0.166489	cycloartenol synthase, putative / 2,3-epoxysqualene--cycloartenol cyclase, putative / (S)-2,3-epoxysqualene mutase, putative 77% similar to cycloartenol synthase [SP|P38605|gi:452446] [PMID: 7505443]; oxidosqualene cyclase LcOSC2 - Luffa cylindrica, EMBL:
16.1	At1g64970	0.404272	-0.694935	0.571899	-0.209316	expressed protein
16.1	At5g15460	0.662117	-0.527163	0.273764	-0.115728	expressed protein
16.1	At5g47770	0.470495	-0.522139	0.484226	-0.327205	farnesyl pyrophosphate synthetase 1, mitochondrial (FPS1) / FPP synthetase 1 / farnesyl diphosphate synthase 1 identical to SP|Q09152 Farnesyl pyrophosphate synthetase 1, mitochondrial precursor (FPP synthetase 1) (FPS 1) (Farnesyl diphosphate synthetase
16.1	At4g17190	0.663689	-0.764213	0.381194	-0.12158	farnesyl pyrophosphate synthetase 2 (FPS2) / FPP synthetase 2 / farnesyl diphosphate synthase 2 identical to SP|Q43315 Farnesyl pyrophosphate synthetase 2 (FPP synthetase 2) (FPS 2) (Farnesyl diphosphate synthetase 2) [Includes: Dimethylallyltransferase (
16.1	At3g59380	0.696059	-0.241349	0.655403	-0.0852735	farnesyltransferase alpha subunit, putative / FTA, putative / protein farnesyltransferase, putative similar to farnesyltransferase alpha subunit [GI:2246442][Pisum sativum]
16.1	At2g34630	0.691445	-0.231234	0.824984	-0.0231595	geranyl diphosphate synthase, putative / GPPS, putative / dimethylallyltransferase, putative / prenyl transferase, putative identical to GI:11322965 A. thaliana geranyl diphosphate synthase
16.1	At4g36810	0.545555	-0.0437377	0.115501	-0.746753	geranylgeranyl pyrophosphate synthase (GGPS1) / GGPP synthetase / farnesyltranstransferase identical to GI:413730 to geranylgeranyl pyrophosphate synthase, chloroplast precursor GB:P34802 from [Arabidopsis thaliana] synonymous with farnesyltranstransferas
16.1	At2g23800	0.633942	0.205414	0.682175	0.112854	geranylgeranyl pyrophosphate synthase (GGPS2) (GGPS5) / GGPP synthetase / farnesyltranstransferase identical to GB:U44876; sequence disagrees at N-Terminus, sequence submitted has been confirmed from three electropherograms.
16.1	At1g49530	0.692189	-0.284948	0.163266	0.129482	geranylgeranyl pyrophosphate synthase (GGPS6) / GGPP synthetase / farnesyltranstransferase identical to gi:2578821; similar to geranyl geranyl pyrophosphate synthase GI:2578822 from [Arabidopsis thaliana]
16.1	At4g38460	0.653456	-0.331652	0.742128	-0.0926998	geranylgeranyl pyrophosphate synthase, putative / GGPP synthetase, putative / farnesyltranstransferase, putative 65% similar to geranylgeranyl pyrophosphate synthase [GI:413730];
16.1	At3g32040	0.703128	-0.134382	0.472838	0.179115	geranylgeranyl pyrophosphate synthase, putative / GGPP synthetase, putative / farnesyltranstransferase, putative identical to gi:413730; similar to GB:P34802 from [Arabidopsis thaliana] (Plant Physiol. 104 (4), 1469-1470 (1994))
16.1	At2g18640	0.678282	-0.216246	0.686106	0.0777484	geranylgeranyl pyrophosphate synthase, putative / GGPP synthetase, putative / farnesyltranstransferase, putative similar to gi:1944371; contains GB:L22347
16.1	At3g20160	0.460841	0.1765	0.300912	0.160409	geranylgeranyl pyrophosphate synthase, putative / GGPP synthetase, putative / farnesyltranstransferase, putative similar to gi:2578821; similar to geranyl geranyl pyrophosphate synthase GB:BAA23157 [Arabidopsis thaliana]
16.1	At2g18620	0.59834	-0.58907	0.57281	0.107111	geranylgeranyl pyrophosphate synthase, putative / GGPP synthetase, putative / farnesyltranstransferase, putative similar to gi:413730 to geranylgeranyl pyrophosphate synthase, chloroplast precursor GB:P34802 from [Arabidopsis thaliana] synonymous with far
16.1	At3g29430	0.479103	-0.678971	0.342394	0.156682	geranylgeranyl pyrophosphate synthase, putative / GGPP synthetase, putative / farnesyltranstransferase, putative similar to gi:413730; similar to geranylgeranyl pyrophosphate synthase, chloroplast precursor GB:P34802 from [Arabidopsis thaliana]
16.1	At3g14510	0.452947	0.469071	0.831748	0.024024	geranylgeranyl pyrophosphate synthase, putative / GGPP synthetase, putative / farnesyltranstransferase, putative similar to gi:9294375; similar to geranylgeranyl pyrophosphate synthetase GB:P34802 [Arabidopsis thaliana]
16.1	At3g14530	0.683715	0.791784	0.829065	0.0208913	geranylgeranyl pyrophosphate synthase, putative / GGPP synthetase, putative / farnesyltranstransferase, putative similar to SP|P34802 Geranylgeranyl pyrophosphate synthetase, chloroplast precursor (GGPP synthetase) (GGPS) [Includes: Dimethylallyltransfera
16.1	At3g14550	0.623329	0.197293	0.797581	-0.090496	geranylgeranyl pyrophosphate synthase, putative / GGPP synthetase, putative / farnesyltranstransferase, putative similar to SP|Q43133 Geranylgeranyl pyrophosphate synthetase, chloroplast precursor (GGPP synthetase) (GGPS) [Includes: Dimethylallyltransfera
16.1	At3g29420	0.472796	0.435424	0.793103	0.0475559	geranylgeranyl pyrophosphate synthase-related / GGPP synthetase-related / farnesyltranstransferase-related fragment similar to farnesyltranstransferase precursor GB:T10452 from [Sinapis alba]
16.1	At1g74470	0.20057	-1.13501	0.481313	-0.324967	geranylgeranyl reductase identical to geranylgeranyl reductase GB:Y14044 [Arabidopsis thaliana] (involvement: chlorophyll, the tocopherol and the phylloquinone pathways Eur J Biochem 1998 Jan 15;251(1-2):413-7)
16.1	At4g24490	0.410252	0.0498002	0.611656	-0.14864	geranylgeranyl transferase alpha subunit-related / RAB geranylgeranyltransferase alpha subunit-related low similarity to SP|Q08602 [Rattus norvegicus]
16.1	At5g41820	0.557846	0.135792	0.812945	-0.0282113	geranylgeranyl transferase alpha subunit-related / RAB geranylgeranyltransferase alpha subunit-related low similarity to SP|Q08602 [Rattus norvegicus]
16.1	At2g39550	0.204538	0.379392	0.0417503	0.355716	geranylgeranyl transferase type I beta subunit (GGT-IB) nearly identical to GI:11878247
16.1	At3g12070	0.507667	-0.359235	0.135959	0.107497	geranylgeranyl transferase type II beta subunit, putative / RAB geranylgeranyltransferase beta subunit, putative similar to geranylgeranyl transferase type II beta subunit SP:P53611 [GI:1552549] [Homo sapiens]
16.1	At5g12210	0.606419	-0.272501	0.435826	-0.427576	geranylgeranyl transferase type II beta subunit, putative / RAB geranylgeranyltransferase beta subunit, putative similar to rab geranylgeranyl transferase GB:CAA69383 GI:1552549 from [Homo sapiens]
16.1	At2g17265	0.676173	-0.205248	0.351768	-0.198557	homoserine kinase (HSK) identical to homoserine kinase [Arabidopsis thaliana] gi|4927412|gb|AAD33097
16.1	At2g26800	0.51541	-0.00537578	0.466846	-0.125074	hydroxymethylglutaryl-CoA lyase, putative / 3-hydroxy-3-methylglutarate-CoA lyase, putative / HMG-CoA lyase, putative similar to SP|P35915 Hydroxymethylglutaryl-CoA lyase (EC 4.1.3.4) (HMG-CoA lyase) {Gallus gallus}; contains Pfam profile PF00682: HMGL-li
16.1	At4g11820	0.578743	-0.164698	0.0830112	-0.38847	hydroxymethylglutaryl-CoA synthase / HMG-CoA synthase / 3-hydroxy-3-methylglutaryl coenzyme A synthase identical to Hydroxymethylglutaryl-CoA synthase (EC 4.1.3.5) (HMG-CoA synthase) (3-hydroxy-3-methylglutaryl coenzyme A synthase) (Swiss-Prot:P54873) [Ar
16.1	At5g16440	0.468808	0.0482036	0.841816	-0.00132228	isopentenyl-diphosphate delta-isomerase I / isopentenyl diphosphate:dimethylallyl diphosphate isomerase I (IPP1) identical to SP|Q38929
16.1	At3g02780	0.592538	-0.102768	0.454768	-0.283095	isopentenyl-diphosphate delta-isomerase II / isopentenyl diphosphate:dimethylallyl diphosphate isomerase II (IPP2) identical to isopentenyl diphosphate:dimethylallyl diphosphate isomerase (IPP2) GB:U49259 [Arabidopsis thaliana]
16.1	At5g09360	0.433271	1.03496	0.757008	0.120402	laccase family protein / diphenol oxidase family protein similar to laccase [Pinus taeda][GI:13661201]
16.1	At5g05390	0.588729	-0.089347	0.816082	0.0233458	laccase, putative / diphenol oxidase, putative similar to laccase [Populus balsamifera subsp. trichocarpa][GI:3805960]
16.1	At5g07130	0.461554	-0.245951	0.243604	0.128007	laccase, putative / diphenol oxidase, putative similar to laccase [Populus balsamifera subsp. trichocarpa][GI:3805960]
16.1	At1g78970	0.391509	-0.792311	0.301061	-0.484707	lupeol synthase (LUP1) / 2,3-oxidosqualene-triterpenoid cyclase identical to lupeol synthase GI:1762150 from [Arabidopsis thaliana], 2,3-oxidosqualene-triterpenoid cyclase [Arabidopsis thaliana] GI:2738027; contains Pfam profile PF00432: Prenyltransferase
16.1	At1g66960	0.244238	-0.780952	0.808424	-0.0612464	lupeol synthase, putative / 2,3-oxidosqualene-triterpenoid cyclase, putative similar to lupeol synthase GI:1762150 from [Arabidopsis thaliana], 2,3-oxidosqualene-triterpenoid cyclase [Arabidopsis thaliana] GI:2738027
16.1	At1g78960	0.602809	-0.149333	0.531463	0.0993272	lupeol synthase, putative / 2,3-oxidosqualene-triterpenoid cyclase, putative similar to lupeol synthase GI:1762150 from [Arabidopsis thaliana], 2,3-oxidosqualene-triterpenoid cyclase [Arabidopsis thaliana] GI:2738027
16.1	At3g10230	0.47545	-0.493892	0.225507	-0.395218	lycopene beta cyclase (LYC) identical to lycopene beta cyclase GI:1399183|GB:AAB53337 [Arabidopsis thaliana]
16.1	At5g57030	0.173455	-1.10399	0.177132	-0.590151	lycopene epsilon cyclase identical to lycopene epsilon cyclase [GI:1399181]
16.1	At2g38700	0.591115	-0.393783	0.443619	-0.132106	mevalonate diphosphate decarboxylase (MVD1) identical to mevalonate diphosphate decarboxylase [Arabidopsis thaliana] gi|2288887|emb|CAA74700
16.1	At3g54250	0.692859	-0.277047	0.830819	-0.0198248	mevalonate diphosphate decarboxylase, putative similar to mevalonate diphosphate decarboxylase [Arabidopsis thaliana] gi|2288887|emb|CAA74700
16.1	At5g27450	0.693125	-0.242985	0.695686	-0.0466948	mevalonate kinase (MK) identical to mevalonate kinase [Arabidopsis thaliana] SWISS-PROT:P46086
16.1	At2g24210	0.407225	0.45405	0.415303	0.203782	myrcene/ocimene synthase (TPS10) nearly identical to GI:9957293; contains Pfam profile: PF01397 terpene synthase family
16.1	At3g25810	0.629634	1.28263	0.416106	0.130617	myrcene/ocimene synthase, putative similar to GI:9957293; contains Pfam profile: PF01397 terpene synthase family
16.1	At3g25820	0.529171	-0.202605	0.815914	0.0260461	myrcene/ocimene synthase, putative similar to GI:9957293; contains Pfam profile: PF01397 terpene synthase family
16.1	At3g25830	0.628939	0.155462	0.141554	0.222842	myrcene/ocimene synthase, putative similar to myrcene/ocimene synthase [Arabidopsis thaliana] GI:9957293; contains Pfam profiles PF03936: Terpene synthase family, metal binding domain, PF01397: Terpene synthase, N-terminal domain
16.1	At4g15340	0.0605125	-0.588197	0.832769	0.0229266	pentacyclic triterpene synthase (04C11) identical to pentacyclic triterpene synthase [gi:6650208] [PMID:11247608]
16.1	At1g78500	0.469803	-0.428099	0.780484	-0.0918385	pentacyclic triterpene synthase, putative similar to pentacyclic triterpene synthase (04C11) [gi:6650208] [PMID:11247608]; similar to beta-Amyrin Synthase GI:3688600 from [Panax ginseng]
16.1	At4g15370	0.308612	-0.499336	0.223127	0.229212	pentacyclic triterpene synthase, putative similar to pentacyclic triterpene synthase [gi:6650208] [PMID:11247608]
16.1	At5g36150	0.372861	-0.845444	0.123378	0.19411	pentacyclic triterpene synthase, putative similar to pentacyclic triterpene synthase [gi:6650208] [PMID:11247608]; oxidosqualene cyclase; also highly similar to beta-amyrin synthase, lupeol synthase, cycloartenol synthase
16.1	At4g14210	0.0744837	-0.642425	0.0213777	-0.56704	phytoene dehydrogenase, chloroplast / phytoene desaturase (PDS) identical to SP|Q07356 Phytoene dehydrogenase, chloroplast precursor (EC 1.14.99.-) (Phytoene desaturase){Arabidopsis thaliana}; high similarity to phytoene desaturase [Lycopersicon esculentu
16.1	At5g17230	0.552336	-1.10868	0.30386	-0.599861	phytoene synthase (PSY) / geranylgeranyl-diphosphate geranylgeranyl transferase identical to GB:L25812; synonymous with geranylgeranyl-diphosphate geranylgeranyl transferase
16.1	At1g78480	0.240622	-0.676253	0.815407	0.0472734	prenyltransferase/squalene oxidase repeat-containing protein similar to beta-Amyrin Synthase GI:3688600 from [Panax ginseng]
16.1	At1g78510	0.0981593	-0.875307	0.300447	-0.306368	solanesyl diphosphate synthase (SPS) identical to solanesyl diphosphate synthase [Arabidopsis thaliana] GI:19911233; contains Pfam profile PF00348: Polyprenyl synthetase
16.1	At2g23230	0.63078	-0.664465	0.429557	0.187867	terpene synthase/cyclase family protein
16.1	At4g15870	0.675311	0.881771	0.235455	0.221711	terpene synthase/cyclase family protein
16.1	At5g44630	0.542695	-0.206289	0.18443	0.163104	terpene synthase/cyclase family protein
16.1	At5g48110	0.499367	0.038079	0.702684	0.0582928	terpene synthase/cyclase family protein
16.1	At4g20210	0.660229	0.874756	0.211563	0.17319	terpene synthase/cyclase family protein (+)-delta-cadinene synthase isozyme XC14, Gossypiumarboreum, PIR2:S68366
16.1	At4g20200	0.68608	-0.300452	0.293439	0.170051	terpene synthase/cyclase family protein 5-epi-aristolochene synthase, Nicotiana tabacum, PATX:G505588
16.1	At3g14490	0.443961	-0.0244083	0.841298	-0.00492418	terpene synthase/cyclase family protein contains Pfam profile: PF01397 terpene synthase family
16.1	At3g29190	0.538811	-0.105751	0.296225	0.15182	terpene synthase/cyclase family protein contains Pfam profile: PF01397 terpene synthase family
16.1	At3g32030	0.359551	-0.583244	0.458236	0.151996	terpene synthase/cyclase family protein contains Pfam profile: PF01397 terpene synthase family
16.1	At3g29110	0.560582	0.0437581	0.370263	0.161742	terpene synthase/cyclase family protein contains Pfam profile: PF01397 terpene synthase family; similar to epidermal germacrene C synthase GB:AAC39431 [Lycopersicon esculentum], (+)-delta-cadinene synthase GB:P93665 [Gossypium hirsutum]
16.1	At1g66020	0.464185	0.30637	0.697026	0.0987674	terpene synthase/cyclase family protein contains Pfam profile: PF01397: Terpene synthase family
16.1	At5g23960	0.496119	-0.311689	0.726446	0.084852	terpene synthase/cyclase family protein non-consensus TA donor splice site at exon 4
16.1	At4g13280	0.56457	-0.0334848	0.627961	0.122388	terpene synthase/cyclase family protein predicted protein, Arabidopsis thaliana
16.1	At4g13300	0.606419	1.18637	0.296225	0.198298	terpene synthase/cyclase family protein predicted terpene synthase TS1, Arabidopsis thaliana, Y11188
16.1	At1g70080	0.396404	-0.0538184	0.0589549	0.177673	terpene synthase/cyclase family protein similar to (+)-delta-cadinene synthase [Gossypium hirsutum][GI:8389329], sesquiterpene synthases [GI:11934937][Lycopersicon hirsutum], [GI:11934933][Lycopersicon esculentum]; contains Pfam profile: PF01397: Terpene
16.1	At1g61680	0.685466	-0.293371	0.834617	-0.0148204	terpene synthase/cyclase family protein similar to 1,8-cineole synthase [GI:3309117][Salvia officinalis]; contains Pfam profile: PF01397 terpene synthase family
16.1	At1g33750	0.486726	0.1247	0.312765	0.163662	terpene synthase/cyclase family protein similar to DELTA-CADINENE SYNTHASE ISOZYME A GB:Q43714 from [Gossypium arboreum]
16.1	At4g16740	0.618668	0.336522	0.271273	0.215134	terpene synthase/cyclase family protein similar to myrcene/ocimene synthase [GI:9957293]; contains Pfam profile PF01397: Terpene synthase, N-terminal domain; contains Pfam profile PF03936: Terpene synthase family, metal binding domain; identical to cDNA (
16.1	At4g16730	0.160837	0.370692	0.389463	0.0584498	terpene synthase/cyclase family protein similar to myrcene/ocimene synthase [GI:9957293]; contains Pfam profile: PF01397 terpene synthase family
16.1	At1g31950	0.506426	0.0277725	0.615725	-0.0966736	terpene synthase/cyclase family protein similar to sesquiterpene synthases [GI:11934937][Lycopersicon hirsutum], [GI:11934933][Lycopersicon esculentum]; contains Pfam profile: PF01397: Terpene synthase family
16.1	At1g61120	0.647651	-0.176359	0.832931	-0.0190406	terpene synthase/cyclase family protein similar to S-linalool synthase GI:1491939 from [Clarkia breweri][PMID: 8768373]
16.1	At1g48800	0.43597	-0.588776	0.202257	0.169896	terpene synthase/cyclase family protein similar to terpene cyclase GI:9293912 from [Arabidopsis thaliana]
16.1	At1g48820	0.597392	0.192867	0.73224	0.0930902	terpene synthase/cyclase family protein similar to terpene cyclase GI:9293912 from [Arabidopsis thaliana]
16.1	At3g14520	0.545012	0.367083	0.676555	-0.0852091	terpene synthase/cyclase family protein similar to terpene synthase GB:CAA72074 from [Arabidopsis thaliana]
16.1	At3g14540	0.366427	0.182126	0.776782	-0.0604536	terpene synthase/cyclase family protein similar to terpene synthase GB:CAA72074 from [Arabidopsis thaliana]
16.1	At3g29410	0.692189	-0.13514	0.526631	0.111131	terpene synthase/cyclase family protein similar to terpene synthase GB:CAA72074 from [Arabidopsis thaliana], contains Pfam profile: PF01397 terpene synthase family
16.1	At3g31415	0.254073	-0.301803	0.483172	0.112098	terpene synthase/cyclase family protein similar to vetispiradiene synthase [Solanum tuberosum][GI:5360653]
16.1	At4g20230	0.63274	-0.749011	0.83689	0.00914689	terpene synthase/cyclase family protein vetispiradiene synthase, Hyoscyamus muticus, PATX:G763421
16.1	At2g37140	0.394802	-0.538821	0.635257	0.100885	terpene synthase/cyclase-related contains Pfam profile PF03936: Terpene synthase family, metal binding domain
16.1	At4g32770	0.62905	-0.367291	0.84313	-0.000742608	tocopherol cyclase, chloroplast / vitamin E deficient 1 (VTE1) / sucrose export defective 1 (SXD1) identical to SP|Q94FY7 Tocopherol cyclase, chloroplast precursor (Vitamin E deficient 1) (Sucrose export defective 1) {Arabidopsis thaliana}
16.1	At1g60600	0.329795	-0.679405	0.118253	-0.592519	UbiA prenyltransferase family protein contains Pfam profile PF01040: UbiA prenyltransferase family
16.1	At3g11950	0.435206	-0.23204	0.793277	0.0511102	UbiA prenyltransferase family protein contains Pfam profile PF01040: UbiA prenyltransferase family
16.1	At5g60500	0.677883	-0.200083	0.478846	0.0933396	undecaprenyl pyrophosphate synthetase family protein / UPP synthetase family protein contains putative undecaprenyl diphosphate synthase domain [PF01255]; similar to S. cerevisiae dehydrodolichyl diphosphate synthetase (DEDOL-PP synthase)(Rer2)[SP|P35196]
16.1	At5g60510	0.498007	0.274957	0.725195	0.075454	undecaprenyl pyrophosphate synthetase family protein / UPP synthetase family protein contains putative undecaprenyl diphosphate synthase domain [PF01255]; similar to S. cerevisiae dehydrodolichyl diphosphate synthetase (DEDOL-PP synthase)(Rer2)[SP|P35196]
16.1	At1g08550	0.436602	-0.684389	0.22587	-0.595629	violaxanthin de-epoxidase precursor, putative (AVDE1) similar to EST gb|N37612
16.1	At2g21860	0.637317	-0.151796	0.600787	0.151741	violaxanthin de-epoxidase-related contains weak similarity to violaxanthin de-epoxidase precursor gi|1438875|gb|AAC49373
16.1	At3g04870	0.683715	-0.207218	0.518013	0.112745	zeta-carotene desaturase (ZDS1) / carotene 7,8-desaturase identical to SP|Q38893 Zeta-carotene desaturase, chloroplast precursor (EC 1.14.99.30) (Carotene 7,8-desaturase) {Arabidopsis thaliana}
16.2: Secondary metabolism
16.2	At1g51680	0.565097	0.00829096	0.162053	-0.33993	4-coumarate--CoA ligase 1 / 4-coumaroyl-CoA synthase 1 (4CL1) identical to SP|Q42524 4-coumarate--CoA ligase 1 (EC 6.2.1.12) (4CL 1) (4-coumaroyl-CoA synthase 1) {Arabidopsis thaliana}
16.2	At3g21240	0.414268	-0.498581	0.805635	-0.013832	4-coumarate--CoA ligase 2 / 4-coumaroyl-CoA synthase 2 (4CL2) identical to SP|Q9S725 4-coumarate--CoA ligase 2 (EC 6.2.1.12) (4CL 2) (4-coumaroyl-CoA synthase 2) {Arabidopsis thaliana}
16.2	At1g65060	0.63642	-0.373235	0.663154	0.0454637	4-coumarate--CoA ligase 3 / 4-coumaroyl-CoA synthase 3 (4CL3) identical to SP|Q9S777 4-coumarate--CoA ligase 3 (EC 6.2.1.12) (4CL 3) (4-coumaroyl-CoA synthase 3) {Arabidopsis thaliana}
16.2	At1g20500	0.591243	-0.395634	0.750785	0.0737843	4-coumarate--CoA ligase family / 4-coumaroyl-CoA synthase family similar to SP|Q42524 and SP|Q9S725; contains Pfam AMP-binding enzyme domain PF00501
16.2	At4g19010	0.287627	0.22306	0.661162	0.0832672	4-coumarate--CoA ligase family protein / 4-coumaroyl-CoA synthase family protein similar to 4CL from Pinus taeda, gi:515503, gi:1143308; contains Pfam AMP-binding enzyme domain PF00501
16.2	At5g63380	0.350195	-0.69095	0.490478	-0.166136	4-coumarate--CoA ligase family protein / 4-coumaroyl-CoA synthase family protein similar to 4CL2 [gi:12229665] from Arabidopsis thaliana, 4CL1 [gi:12229631] from Nicotiana tabacum; contains Pfam AMP-binding enzyme domain PF00501
16.2	At5g38120	0.3531	-0.198734	0.754517	0.0700847	4-coumarate--CoA ligase family protein / 4-coumaroyl-CoA synthase family protein similar to 4CL2, Arabidopsis thaliana [gi:12229665], 4CL1, Nicotiana tabacum [gi:12229631]; contains Pfam AMP-binding enzyme domain PF00501
16.2	At1g62940	0.602359	-0.0499836	0.586777	-0.261711	4-coumarate--CoA ligase family protein / 4-coumaroyl-CoA synthase family protein similar to gi:112801 from Petroselinum crispum, GB:AAD40664 from [Solanum tuberosum] (J. Biol. Chem. 266 (13), 8551-8559 (1991)); contains Pfam AMP-binding enzyme domain PF00
16.2	At1g20510	8.29e-07	0.983945	0.00708939	0.427812	4-coumarate--CoA ligase family protein / 4-coumaroyl-CoA synthase family protein similar to SP|P14912 and SP|P14913 from Petroselinum crispum; contains Pfam AMP-binding enzyme domain PF00501
16.2	At1g20480	0.497794	-0.0185503	0.695109	-0.051456	4-coumarate--CoA ligase family protein / 4-coumaroyl-CoA synthase family protein similar to SP|Q9S725 from Arabidopsis thaliana and SP|P17814 from Oryza sativa; contains Pfam AMP-binding enzyme domain PF00501
16.2	At3g21230	0.023799	0.863896	0.829503	0.00693493	4-coumarate--CoA ligase, putative / 4-coumaroyl-CoA synthase, putative (4CL) similar to 4CL2 [gi:12229665] and 4CL1 [gi:12229649] from [Arabidopsis thaliana], 4CL1 [gi:12229631] from Nicotiana tabacum
16.2	At4g05160	0.66515	-0.187724	0.181786	-0.266415	4-coumarate--CoA ligase, putative / 4-coumaroyl-CoA synthase, putative similar to 4CL2 [gi:12229665] from Arabidopsis thaliana, 4CL1 [gi:12229631] from Nicotiana tabacum; contains Pfam AMP-binding enzyme domain PF00501; acyl-activating enzyme superfamily;
16.2	At1g77670	0.0569022	1.1556	0.376481	0.325056	aminotransferase class I and II family protein similar to kynurenine aminotransferase /glutamine transaminase K GI:1030066 [Rattus norvegicus]
16.2	At3g48990	0.2762	0.444577	0.295324	0.680981	AMP-dependent synthetase and ligase family protein similar to peroxisomal-coenzyme A synthetase (FAT2) [gi:586339] from Saccharomyces cerevisiae; contains Pfam AMP-binding enzyme domain PF00501; identical to cDNA; identical to cDNA adenosine monophosphate
16.2	At4g34050	0.350195	-0.566947	0.0231609	-0.357531	caffeoyl-CoA 3-O-methyltransferase, putative nearly identical to GI:2960356 [Populus balsamifera subsp. trichocarpa], GI:684942 [Medicago sativa subsp. sativa] isoform contains a GT-TG intron which removes an internal segment of the protein.
16.2	At4g26220	0.53212	0.0258758	0.522616	0.108078	caffeoyl-CoA 3-O-methyltransferase, putative similar to caffeoyl-CoA O-methyltransferase [GI:1622926][Nicotiana tabacum], GI:2960356 [Populus balsamifera subsp. trichocarpa], AF036095 [Pinus taeda]
16.2	At1g67980	8.37e-19	3.03218	1.71e-06	0.881558	caffeoyl-CoA 3-O-methyltransferase, putative similar to GI:2960356 [Populus balsamifera subsp. trichocarpa], GI:684942 [Medicago sativa subsp. sativa]
16.2	At1g67990	0.687309	-0.373097	0.463496	0.141961	caffeoyl-CoA 3-O-methyltransferase, putative similar to GI:2960356 [Populus balsamifera subsp. trichocarpa], GI:684942 [Medicago sativa subsp. sativa]
16.2	At1g24735	0.648767	-0.32742	0.634686	0.0428894	caffeoyl-CoA 3-O-methyltransferase, putative similar to SP|Q43237 [Vitis vinifera], GI:684942 [Medicago sativa subsp. sativa]
16.2	At2g02400	0.57301	-0.0739656	0.197324	-0.592199	cinnamoyl-CoA reductase family similar to cinnamoyl-CoA reductase from Pinus taeda [GI:17978649], Eucalyptus gunnii [GI:2058311]
16.2	At2g33590	0.584645	-0.845239	0.313942	0.0805386	cinnamoyl-CoA reductase family similar to cinnamoyl-CoA reductase from Pinus taeda [GI:17978649], Eucalyptus gunnii [GI:2058311]
16.2	At2g33600	0.00551408	1.47209	0.722114	0.079126	cinnamoyl-CoA reductase family similar to cinnamoyl-CoA reductase from Pinus taeda [GI:17978649], Eucalyptus gunnii [GI:2058311]
16.2	At5g58490	0.685814	-0.223841	0.580082	-0.145396	cinnamoyl-CoA reductase family similar to cinnamoyl-CoA reductase from Pinus taeda [GI:17978649], Eucalyptus gunnii [GI:2058311]
16.2	At1g76470	0.415015	0.544833	0.819878	-0.0231284	cinnamoyl-CoA reductase family similar to cinnamoyl-CoA reductase GB:CAA56103 [Eucalyptus gunnii], Pinus taeda [GI:17978649]; contains non-consensus GG acceptor splice site at exon 4
16.2	At1g80820	0.0529995	1.29376	0.232916	0.189041	cinnamoyl-CoA reductase, putative identical to CCR2 (GI:12407990), similar to cinnamoyl CoA reductase from Eucalyptus gunnii [GI:2058311]
16.2	At1g15950	0.302986	0.272681	0.840579	-0.00574463	cinnamoyl-CoA reductase, putative nearly identical to CCR1 (GI:12034897), similar to cinnamoyl CoA reductase GI:2058310 from [Eucalyptus gunnii]
16.2	At2g23910	0.615184	-0.392579	0.83398	0.00706944	cinnamoyl-CoA reductase-related similar to cinnamoyl-CoA reductase from Pinus taeda [GI:17978649], Saccharum officinarum [GI:3341511]
16.2	At4g30470	0.668441	-0.495345	0.162834	0.822162	cinnamoyl-CoA reductase-related similar to cinnamoyl-CoA reductase from Pinus taeda [GI:17978649], Saccharum officinarum [GI:3341511]
16.2	At5g14700	0.04846	1.62324	0.83689	0.0187126	cinnamoyl-CoA reductase-related similar to cinnamoyl-CoA reductase from Pinus taeda [GI:17978649], Saccharum officinarum [GI:3341511]
16.2	At3g19450	0.580325	-0.411901	0.551361	-0.277655	cinnamyl-alcohol dehydrogenase (CAD) identical to SP|P48523 Cinnamyl-alcohol dehydrogenase (EC 1.1.1.195) (CAD) [Arabidopsis thaliana]
16.2	At1g66800	0.424472	0.0824293	0.778168	-0.11825	cinnamyl-alcohol dehydrogenase family / CAD family similar to cinnamyl alcohol dehydrogenase [Eucalyptus gunnii] GI:1143445, CPRD14 protein, Vigna unguiculata [gi:1854445]
16.2	At1g09480	0.21695	0.327713	0.838203	-0.00992739	cinnamyl-alcohol dehydrogenase family / CAD family similar to cinnamyl alcohol dehydrogenase, Eucalyptus gunnii [gi:1143445], CPRD14 protein, Vigna unguiculata [gi:1854445]
16.2	At1g09500	0.524623	0.332085	0.28547	0.283263	cinnamyl-alcohol dehydrogenase family / CAD family similar to cinnamyl alcohol dehydrogenase, Eucalyptus gunnii [gi:1143445], CPRD14 protein, Vigna unguiculata [gi:1854445]
16.2	At1g09510	0.542657	0.0620791	0.726658	0.0882417	cinnamyl-alcohol dehydrogenase family / CAD family similar to cinnamyl alcohol dehydrogenase, Eucalyptus gunnii [gi:1143445], CPRD14 protein, Vigna unguiculata [gi:1854445]
16.2	At1g09490	0.463928	0.0867416	0.791137	-0.0727289	cinnamyl-alcohol dehydrogenase family / CAD family similar to cinnamyl alcohol dehydrogenase, Eucalyptus gunnii [gi:1143445], CPRD14 protein, Vigna unguiculata [gi:1854445]; Location of EST gb|H37170, gb|H77227 and gb|AA605565
16.2	At5g19440	0.0498904	1.00128	0.194764	1.17334	cinnamyl-alcohol dehydrogenase, putative (CAD) similar to cinnamyl-alcohol dehydrogenase, Eucalyptus gunnii [GI:1143445], apple tree, PIR:T16995
16.2	At1g51410	0.447312	-0.429139	0.400743	0.188864	cinnamyl-alcohol dehydrogenase, putative (CAD) similar to GB:X88797 from [Eucalyptus gunnii] (Plant Mol. Biol. 36 (5), 755-765 (1998))
16.2	At4g34230	0.424205	-0.107518	0.766514	-0.0735057	cinnamyl-alcohol dehydrogenase, putative similar to cinnamyl alcohol dehydrogenase, Nicotiana tabacum [SP|P30359], Populus deltoides, PATCHX:G288753
16.2	At1g72680	0.0223841	1.28783	0.246424	1.17347	cinnamyl-alcohol dehydrogenase, putative similar to cinnamyl-alcohol dehydrogenase GB:AAC35846 [Medicago sativa], SP|Q08350 [Picea abies]
16.2	At3g61140	0.285263	0.171384	0.55408	0.189341	COP9 signalosome complex subunit 1 / CSN complex subunit 1 (CSN1) / COP11 protein (COP11) / FUSCA protein (FUS6) FUSCA6, COP11, CSN1; identical to FUS6 GI:432446, SP:P45432 from [Arabidopsis thaliana]; contains Pfam profile PF01399: PCI domain; identical
16.2	At4g36220	0.150709	0.697864	0.352464	-0.306025	cytochrome P450 84A1 (CYP84A1) / ferulate-5-hydroxylase (FAH1) identical to Cytochrome P450 84A1 (Ferulate-5-hydroxylase) (SP|Q42600) [Arabidopsis thaliana]
16.2	At2g40890	0.318953	0.10631	0.574924	-0.118025	cytochrome P450 98A3, putative (CYP98A3) identical to Cytochrome P450 98A3 (SP|O22203) [Arabidopsis thaliana]; similar to gi:17978651 from Pinus taeda
16.2	At5g04330	0.300216	0.660958	0.491544	0.0862542	cytochrome P450, putative / ferulate-5-hydroxylase, putative Similar to Cytochrome P450 84A1 Ferulate-5-hydroxylase)(SP:Q42600)[Arabidopsis thaliana];
16.2	At1g74550	0.400466	-1.24815	0.832769	-0.0218442	cytochrome P450, putative similar to cytochrome P450 98A3 (SP:O22203)[Arabidopsis thaliana]; cytochrome P450 (GB:O48922) [Glycine max]; contains Pfam profile: PF00067 cytochrome P450
16.2	At1g74540	0.637508	-0.146038	0.694002	0.0653579	cytochrome P450, putative similar to cytochrome P450 GB:O48922 [Glycine max]; contains Pfam profile: PF00067 cytochrome P450
16.2	At5g10820	0.00311573	2.72268	0.104477	0.689754	integral membrane transporter family protein contains 11 transmembrane domains; similar to folate/methotrexate transporter FT1 (GI:5813863) {Leishmania donovani}; lignostilbene-alpha,beta-dioxygenase gene, Synechococcus PCC7942, EMBL:AF055873
16.2	At1g35513	0.58763	-0.0917771	0.764127	-0.079198	isochorismate synthase-related / isochirismate mutase-related similar to SP|Q9S7H8 Isochorismate synthase 1, chloroplast precursor (EC 5.4.99.6) (IcsI) (Isochorismate mutase) (Salicylic acid induction deficient 2) (Sid2) (Enhanced disease susceptibility 1
16.2	At5g01050	0.254019	-0.494311	0.678517	0.124344	laccase family protein / diphenol oxidase family protein similar to laccase [Pinus taeda][GI:13661201], lac110 laccase, Populus trichocarpa, EMBL:PTY13773
16.2	At4g37980	0.298081	0.289175	0.161925	0.41124	mannitol dehydrogenase, putative (ELI3-1) identical to GI:16267
16.2	At4g37990	0.394966	0.317949	0.745902	0.144268	mannitol dehydrogenase, putative (ELI3-2) identical to GI:16269
16.2	At4g39330	0.00436784	-1.57539	0.84281	-0.00441503	mannitol dehydrogenase, putative nearly identical to SP|P42734, probable mannitol dehydrogenase
16.2	At2g21730	0.400146	-0.174218	0.823042	-0.0438342	mannitol dehydrogenase, putative similar to ELI3-2 (SP|Q02972), sinapyl alcohol dehydrogenase (Populus tremuloides) (gi:14279694); contains Pfam zinc-binding dehydrogenase domain PF00107
16.2	At2g21890	0.387631	-0.178786	0.270896	0.125105	mannitol dehydrogenase, putative similar to ELI3-2 (SP|Q02972), sinapyl alcohol dehydrogenase (Populus tremuloides) (gi:14279694); contains Pfam zinc-binding dehydrogenase domain PF00107
16.2	At4g37970	0.571054	-2.33813	0.179211	0.177375	mannitol dehydrogenase, putative similar to ELI3-2 (SP|Q02972), sinapyl alcohol dehydrogenase (Populus tremuloides) (gi:14279694); contains Pfam zinc-binding dehydrogenase domain PF00107
16.2	At4g30210	2.11e-08	1.79964	0.00262473	1.272	NADPH-cytochrome p450 reductase, putative / NADPH-ferrihemoprotein reductase, putative similar to NADPH-cytochrome P450 oxydoreductase from [Populus balsamifera subsp. trichocarpa x Populus deltoides] GI:13183564, GI:13183566
16.2	At4g24520	0.462364	0.0363159	0.632213	-0.0994798	NADPH-cytochrome p450 reductase, putative / NADPH-ferrihemoprotein reductase, putative similar to NADPH-ferrihemoprotein reductase NADPH-cytochrome P450 oxydoreductase isoform 1 [Populus balsamifera subsp. trichocarpa x Populus deltoides] GI:13183562, SP|
16.2	At3g53140	0.151782	-0.983893	0.495701	0.156126	O-diphenol-O-methyl transferase, putative similar to GI:6688808 [Medicago sativa subsp. x varia], caffeic acid O-methyltransferase (homt1), Populus kitakamiensis, EMBL:PKHOMT1A
16.2	At5g37170	0.471459	-0.407644	0.787314	0.0324123	O-methyltransferase family 2 protein similar to caffeic acid 3-O-methyltransferase [Populus tremuloides][SP|Q00763]
16.2	At1g77520	0.55463	-0.0721094	0.33562	0.136671	O-methyltransferase family 2 protein similar to caffeic acid 3-O-methyltransferase GB:O23760 [Clarkia breweri], [SP|Q00763] [Populus tremuloides]
16.2	At1g77530	0.679796	-0.185147	0.701609	0.071884	O-methyltransferase family 2 protein similar to caffeic acid 3-O-methyltransferase GB:O23760 [Clarkia breweri], [SP|Q00763] [Populus tremuloides]
16.2	At1g51990	0.455232	0.0707386	0.227936	0.136071	O-methyltransferase family 2 protein similar to caffeic acid O-methyltransferase GI:5031492 from [Ocimum basilicum], [SP|Q00763] [Populus tremuloides]
16.2	At4g35150	0.173028	-0.94119	0.15951	0.115691	O-methyltransferase family 2 protein similar to caffeic acid O-methyltransferase, Pinus taeda, gb:U39301
16.2	At4g35160	0.454919	-0.296883	0.20161	0.134002	O-methyltransferase family 2 protein similar to caffeic acid O-methyltransferase, Pinus taeda, gb:U39301
16.2	At3g61990	0.418452	0.140005	0.651025	0.0855957	O-methyltransferase family 3 protein several O-methyltransferases - different species; contains Pfam 01596 O-methyltransferase domain
16.2	At3g62000	0.549289	-1.19807	0.786892	-0.0329989	O-methyltransferase family 3 protein several O-methyltransferases - different species; contains Pfam 01596 O-methyltransferase domain
16.2	At5g53810	0.703613	-0.257461	0.275131	0.141499	O-methyltransferase, putative similar to GI:2781394
16.2	At1g68540	0.433271	-0.597054	0.46171	-0.175729	oxidoreductase family protein similar to cinnamoyl CoA reductase [Eucalyptus gunnii, gi:2058311], cinnamyl-alcohol dehydrogenase, E. gunnii [gi:1143445], CPRD14 protein, Vigna unguiculata [gi:1854445]
16.2	At2g37040	0.380716	0.107614	0.5593	0.101263	phenylalanine ammonia-lyase 1 (PAL1) nearly identical to SP|P35510
16.2	At3g53260	0.173026	0.464639	0.773744	0.0381733	phenylalanine ammonia-lyase 2 (PAL2) nearly identical to SP|P45724
16.2	At5g04230	0.631036	0.317279	0.786055	0.0250288	phenylalanine ammonia-lyase 3 (PAL3) nearly identical to SP|P45725
16.2	At3g10340	0.45091	-0.274729	0.751954	0.0253533	phenylalanine ammonia-lyase, putative similar to phenylalanine ammonia-lyase GB:S48726 [Petroselinum crispum]
16.2	At1g32100	0.328198	-0.719112	0.260509	-0.324314	pinoresinol-lariciresinol reductase, putative similar to pinoresinol-lariciresinol reductase TH1 [Tsuga heterophylla][GI:7578915]; contains isoflavone reductase domain PF02716
16.2	At5g54160	0.439538	0.154403	0.627961	-0.148539	quercetin 3-O-methyltransferase 1 / flavonol 3-O-methyltransferase 1 / caffeic acid/5-hydroxyferulic acid O-methyltransferase (OMT1) identical to O-methyltransferase 1 [Arabidopsis thaliana][GI:2781394], SP|Q9FK25 Quercetin 3-O-methyltransferase 1 (EC 2.1
16.2	At2g30490	0.277471	0.325961	0.615725	-0.115956	trans-cinnamate 4-monooxygenase / cinnamic acid 4-hydroxylase (C4H) (CA4H) / cytochrome P450 73 (CYP73) (CYP73A5) identical to SP|P92994| Trans-cinnamate 4-monooxygenase (EC 1.14.13.11) (Cinnamic acid 4-hydroxylase) (CA4H) (C4H) (P450C4H) (Cytochrome P450
16.2	At5g01210	0.218164	0.929813	0.4702	-0.157682	transferase family protein contains Pfam profile PF02458 transferase family
16.2	At1g31490	0.495367	0.0169342	0.823042	0.0144619	transferase family protein contains similarity to anthranilate N-hydroxycinnamoyl benzoyltransferase GI:3288180, GI:2239091 from (Dianthus caryophyllus); contains Pfam profile PF02458 transferase family
16.2	At1g32910	0.0236223	1.46352	0.0849407	0.530494	transferase family protein low similarity to anthranilate N-hydroxycinnamoyl/benzoyltransferase Dianthus caryophyllus GI:2239091, benzylalcohol acetyltransferase Clarkia breweri GI:6166336; contains Pfam profile PF02458 transferase family
16.2	At4g31910	0.502261	-0.0932867	0.463587	0.283947	transferase family protein low similarity to anthranilate N-hydroxycinnamoyl/benzoyltransferase Dianthus caryophyllus GI:3288180, 10-deacetylbaccatin III-10-O-acetyl transferase Taxus cuspidata GI:6746554; contains Pfam profile PF02458 transferase family
16.2	At5g16410	0.505102	-0.506999	0.424676	0.104681	transferase family protein low similarity to anthranilate N-hydroxycinnamoyl/benzoyltransferase Dianthus caryophyllus GI:3288180, GI:2239091; contains Pfam profile PF02458 transferase family
16.2	At2g23510	0.424593	-0.280104	0.816744	0.0513627	transferase family protein low similarity to EIG-I24 from Nicotiana tabacum [gi:10798748], 10-deacetylbaccatin III-10-O-acetyl transferase from Taxus cuspidata [gi:6746554]; contains Pfam transferase family domain PF02458
16.2	At5g23970	0.5119	-1.28132	0.41724	0.215362	transferase family protein similar to acetyl CoA: benzylalcohol acetyltransferase; BEAT [Clarkia breweri][GI:3170250][PMID:9628024], deacetylvindoline 4-O-acetyltransferase [Catharanthus roseus][GI:4091808][PMID:9681034]
16.2	At5g47980	0.511766	0.679734	0.291171	0.177223	transferase family protein similar to alcohol acyltransferase [Fragaria x ananassa][GI:10121328][PMID:10810141], deacetylvindoline 4-O-acetyltransferase [Catharanthus roseus][GI:4091808][PMID:9681034]
16.2	At5g57840	0.501878	-0.0301365	0.842072	-0.0018189	transferase family protein similar to anthranilate N-hydroxycinnamoyl/benzoyltransferase from Dianthus caryophyllus [gi:2239091]
16.2	At2g19070	0.520782	-0.0299431	0.590785	0.138816	transferase family protein similar to anthranilate N-hydroxycinnamoyl/benzoyltransferase from Dianthus caryophyllus [gi:2239091]; contains Pfam profile PF02458: Transferase family
16.2	At5g48930	0.698532	-0.246102	0.293065	-0.47754	transferase family protein similar to anthranilate N-hydroxycinnamoyl/benzoyltransferase from Dianthus caryophyllus [GI:3288180, GI:2239091]; contains Pfam profile PF02458 transferase family
16.2	At3g50270	0.677883	-0.28947	0.172712	-0.500358	transferase family protein similar to anthranilate N-hydroxycinnamoyl/benzoyltransferase, Dianthus caryophyllus [gi:2239091]; contains Pfam transferase family domain PF002458
16.2	At3g50300	0.659887	0.405982	0.405054	0.117346	transferase family protein similar to anthranilate N-hydroxycinnamoyl/benzoyltransferase, Dianthus caryophyllus [gi:2239091]; contains Pfam transferase family domain PF002458
16.2	At5g07860	0.27948	-0.729933	0.20923	-0.50133	transferase family protein similar to anthranilate N-hydroxycinnamoyl/benzoyltransferase, Dianthus caryophyllus [gi:2239091]; contains Pfam transferase family domain PF002458
16.2	At5g07870	0.675853	-0.41473	0.354805	-0.314784	transferase family protein similar to anthranilate N-hydroxycinnamoyl/benzoyltransferase, Dianthus caryophyllus [gi:2239091]; contains Pfam transferase family domain PF002458
16.2	At5g38130	0.402219	-0.553052	0.362454	0.142789	transferase family protein similar to anthranilate N-hydroxycinnamoyl/benzoyltransferase, Dianthus caryophyllus [gi:2239091]; contains Pfam transferase family domain PF002458
16.2	At5g42830	0.281937	0.489926	0.126498	0.826002	transferase family protein similar to anthranilate N-hydroxycinnamoyl/benzoyltransferase, Dianthus caryophyllus [gi:2239091]; contains Pfam transferase family domain PF002458
16.2	At5g67150	0.487819	-0.326276	0.823042	0.0246682	transferase family protein similar to anthranilate N-hydroxycinnamoyl/benzoyltransferase, Dianthus caryophyllus [gi:2239091]; contains Pfam transferase family domain PF002458
16.2	At5g67160	0.615949	-0.100124	0.821211	0.0223533	transferase family protein similar to anthranilate N-hydroxycinnamoyl/benzoyltransferase, Dianthus caryophyllus [gi:2239091]; contains Pfam transferase family domain PF002458
16.2	At3g50280	0.574317	0.0194222	0.771381	0.0320107	transferase family protein similar to anthranilate N-hydroxycinnamoyl/benzoyltransferase, Dianthus caryophyllus, PIR:T10717 [gi:2239091]; contains Pfam transferase family domain PF002458
16.2	At5g47950	0.433209	0.322681	0.816836	0.0505497	transferase family protein similar to deacetylvindoline 4-O-acetyltransferase [Catharanthus roseus][GI:4091808][PMID:9681034], acetyl-CoA:benzylalcohol acetyltranferase [Clarkia concinna][GI:6166328][PMID:10588064]
16.2	At1g28680	0.0393391	0.440831	0.507566	-0.23835	transferase family protein similar to elicitor inducible gene product EIG-I24 [Nicotiana tabacum] [gi:10798748]; contains Pfam transferase family domain PF00248
16.2	At2g40230	0.538095	0.0685309	0.364313	-0.159879	transferase family protein similar to taxadienol acetyl transferase from Taxus cuspidata [gi:6978038]; contains Pfam transferase family domain PF002458
16.4: Secondary metabolism
16.4	At1g74920	0.642652	-0.361265	0.752292	0.117255	betaine-aldehyde dehydrogenase, putative identical to betaine-aldehyde dehydrogenase, chloroplast precursor (BADH) [Arabidopsis thaliana] SWISS-PROT:Q9S795; strong similarity to betaine aldehyde dehydrogenase [Amaranthus hypochondriacus] GI:2388710
16.4	At3g48170	0.69627	-0.265711	0.299868	-0.245445	betaine-aldehyde dehydrogenase, putative similar to betaine-aldehyde dehydrogenase, chloroplast precursor (BADH) [Arabidopsis thaliana] SWISS-PROT:Q9S795
16.4	At3g66658	0.443191	-0.255978	0.512559	-0.185863	betaine-aldehyde dehydrogenase, putative similar to betaine-aldehyde dehydrogenase, chloroplast precursor (BADH) [Spinacia oleracea] SWISS-PROT:P17202; contains non-consensus splice site (GC) at intron 13
16.4	At4g23600	0.640466	-0.438258	0.340366	-0.204488	coronatine-responsive tyrosine aminotransferase / tyrosine transaminase similar to nicotianamine aminotransferase from Hordeum vulgare [GI:6498122, GI:6469087]; contains Pfam profile PF00155 aminotransferase, classes I and II; identical to cDNA coronatine
16.4	At3g23490	0.513736	-0.535366	0.348819	-0.452294	cyanate lyase family contains Pfam profile: PF02560 cyanate lyase C-terminal domain
16.4	At5g05920	0.613993	-0.129082	0.803924	-0.0212939	deoxyhypusine synthase almost identical to deoxyhypusine synthase GI:15431345 from [Arabidopsis thaliana]
16.4	At4g16690	0.662895	-0.182209	0.118371	-1.03694	esterase/lipase/thioesterase family protein similar to ethylene-induced esterase [Citrus sinensis] GI:14279437, polyneuridine aldehyde esterase [Rauvolfia serpentina] GI:6651393, SP|Q40708 PIR7A protein {Oryza sativa}; contains Interpro entry IPR000379
16.4	At1g01980	0.515219	0.0667995	0.116219	0.19287	FAD-binding domain-containing protein similar to SP|P30986 reticuline oxidase precursor (Berberine-bridge-forming enzyme) (BBE) (Tetrahydroprotoberberine synthase) [Eschscholzia californica]; contains PF01565 FAD binding domain
16.4	At1g11770	0.650427	-0.177426	0.829769	-0.032812	FAD-binding domain-containing protein similar to SP|P30986 reticuline oxidase precursor (Berberine-bridge-forming enzyme) (BBE) (Tetrahydroprotoberberine synthase) [Eschscholzia californica]; contains PF01565 FAD binding domain
16.4	At1g26380	0.00381183	4.13411	0.154069	1.75017	FAD-binding domain-containing protein similar to SP|P30986 reticuline oxidase precursor (Berberine-bridge-forming enzyme) (BBE) (Tetrahydroprotoberberine synthase) [Eschscholzia californica]; contains PF01565 FAD binding domain
16.4	At1g26390	0.137997	0.941666	0.56027	0.149897	FAD-binding domain-containing protein similar to SP|P30986 reticuline oxidase precursor (Berberine-bridge-forming enzyme) (BBE) (Tetrahydroprotoberberine synthase) [Eschscholzia californica]; contains PF01565 FAD binding domain
16.4	At1g26400	0.516666	1.13863	0.830522	0.0342051	FAD-binding domain-containing protein similar to SP|P30986 reticuline oxidase precursor (Berberine-bridge-forming enzyme) (BBE) (Tetrahydroprotoberberine synthase) [Eschscholzia californica]; contains PF01565 FAD binding domain
16.4	At1g26410	0.00616494	1.97717	0.120823	0.294077	FAD-binding domain-containing protein similar to SP|P30986 reticuline oxidase precursor (Berberine-bridge-forming enzyme) (BBE) (Tetrahydroprotoberberine synthase) [Eschscholzia californica]; contains PF01565 FAD binding domain
16.4	At1g26420	0.0038659	3.02422	0.225898	0.731138	FAD-binding domain-containing protein similar to SP|P30986 reticuline oxidase precursor (Berberine-bridge-forming enzyme) (BBE) (Tetrahydroprotoberberine synthase) [Eschscholzia californica]; contains PF01565 FAD binding domain
16.4	At1g30700	0.00290228	2.74398	0.0924271	0.471508	FAD-binding domain-containing protein similar to SP|P30986 reticuline oxidase precursor (Berberine-bridge-forming enzyme) (BBE) (Tetrahydroprotoberberine synthase) [Eschscholzia californica]; contains PF01565 FAD binding domain
16.4	At1g30710	0.554765	0.053241	0.359142	0.150988	FAD-binding domain-containing protein similar to SP|P30986 reticuline oxidase precursor (Berberine-bridge-forming enzyme) (BBE) (Tetrahydroprotoberberine synthase) [Eschscholzia californica]; contains PF01565 FAD binding domain
16.4	At1g30720	0.0438392	1.20976	0.786181	-0.0977834	FAD-binding domain-containing protein similar to SP|P30986 reticuline oxidase precursor (Berberine-bridge-forming enzyme) (BBE) (Tetrahydroprotoberberine synthase) [Eschscholzia californica]; contains PF01565 FAD binding domain
16.4	At1g30740	0.606459	-0.100402	0.166081	0.181662	FAD-binding domain-containing protein similar to SP|P30986 reticuline oxidase precursor (Berberine-bridge-forming enzyme) (BBE) (Tetrahydroprotoberberine synthase) [Eschscholzia californica]; contains PF01565 FAD binding domain
16.4	At1g30760	0.596102	0.294925	0.450324	0.122648	FAD-binding domain-containing protein similar to SP|P30986 reticuline oxidase precursor (Berberine-bridge-forming enzyme) (BBE) (Tetrahydroprotoberberine synthase) [Eschscholzia californica]; contains PF01565 FAD binding domain
16.4	At1g34575	0.610798	-0.116459	0.260245	0.152662	FAD-binding domain-containing protein similar to SP|P30986 reticuline oxidase precursor (Berberine-bridge-forming enzyme) (BBE) (Tetrahydroprotoberberine synthase) [Eschscholzia californica]; contains PF01565 FAD binding domain
16.4	At2g34790	0.537658	-0.468088	0.734637	0.0336159	FAD-binding domain-containing protein similar to SP|P30986 reticuline oxidase precursor (Berberine-bridge-forming enzyme) (BBE) (Tetrahydroprotoberberine synthase) [Eschscholzia californica]; contains PF01565 FAD binding domain
16.4	At2g34810	0.464294	-0.282788	0.674262	0.099554	FAD-binding domain-containing protein similar to SP|P30986 reticuline oxidase precursor (Berberine-bridge-forming enzyme) (BBE) (Tetrahydroprotoberberine synthase) [Eschscholzia californica]; contains PF01565 FAD binding domain
16.4	At4g20820	0.464524	-0.891035	0.833825	-0.0175484	FAD-binding domain-containing protein similar to SP|P30986 reticuline oxidase precursor (Berberine-bridge-forming enzyme) (BBE) (Tetrahydroprotoberberine synthase) [Eschscholzia californica]; contains PF01565 FAD binding domain
16.4	At4g20830	0.0101711	1.94771	0.00875094	1.54141	FAD-binding domain-containing protein similar to SP|P30986 reticuline oxidase precursor (Berberine-bridge-forming enzyme) (BBE) (Tetrahydroprotoberberine synthase) [Eschscholzia californica]; contains PF01565 FAD binding domain
16.4	At4g20840	0.64365	-0.194574	0.684518	-0.1293	FAD-binding domain-containing protein similar to SP|P30986 reticuline oxidase precursor (Berberine-bridge-forming enzyme) (BBE) (Tetrahydroprotoberberine synthase) [Eschscholzia californica]; contains PF01565 FAD binding domain
16.4	At5g44360	0.495241	0.40644	0.184708	0.194216	FAD-binding domain-containing protein similar to SP|P30986 reticuline oxidase precursor (Berberine-bridge-forming enzyme) (BBE) (Tetrahydroprotoberberine synthase) [Eschscholzia californica]; contains PF01565 FAD binding domain
16.4	At5g44380	0.120184	1.1087	0.821145	0.0237448	FAD-binding domain-containing protein similar to SP|P30986 reticuline oxidase precursor (Berberine-bridge-forming enzyme) (BBE) (Tetrahydroprotoberberine synthase) [Eschscholzia californica]; contains PF01565 FAD binding domain
16.4	At5g44390	0.625408	0.72773	0.52875	0.106159	FAD-binding domain-containing protein similar to SP|P30986 reticuline oxidase precursor (Berberine-bridge-forming enzyme) (BBE) (Tetrahydroprotoberberine synthase) [Eschscholzia californica]; contains PF01565 FAD binding domain
16.4	At5g44400	0.471355	-0.545939	0.795491	-0.0449335	FAD-binding domain-containing protein similar to SP|P30986 reticuline oxidase precursor (Berberine-bridge-forming enzyme) (BBE) (Tetrahydroprotoberberine synthase) [Eschscholzia californica]; contains PF01565 FAD binding domain
16.4	At5g44410	0.225712	-0.711388	0.821075	-0.0162508	FAD-binding domain-containing protein similar to SP|P30986 reticuline oxidase precursor (Berberine-bridge-forming enzyme) (BBE) (Tetrahydroprotoberberine synthase) [Eschscholzia californica]; contains PF01565 FAD binding domain
16.4	At5g44440	0.183406	-0.585219	0.831748	-0.0123017	FAD-binding domain-containing protein similar to SP|P30986 reticuline oxidase precursor (Berberine-bridge-forming enzyme) (BBE) (Tetrahydroprotoberberine synthase) [Eschscholzia californica]; contains PF01565 FAD binding domain
16.4	At4g20860	0.00363962	2.85839	0.166204	1.27836	FAD-binding domain-containing protein simlar to SP|P30986 reticuline oxidase precursor (Berberine-bridge-forming enzyme) (BBE) (Tetrahydroprotoberberine synthase) [Eschscholzia californica]; contains PF01565 FAD binding domain
16.4	At1g51490	0.281937	-1.24734	0.747883	0.0836275	glycosyl hydrolase family 1 protein contains Pfam PF00232 : Glycosyl hydrolase family 1 domain; similar to Cyanogenic Beta-Glucosidase (GI:1311386) (pdb:1CBG) [Trifolium repens] (J. Mol. Biol. 229 (3), 791-793 (1993))
16.4	At1g35190	0.112191	0.360147	0.0849407	0.227072	oxidoreductase, 2OG-Fe(II) oxygenase family protein low similarity to hyoscyamine 6-dioxygenase hydroxylase from Hyoscyamus niger [GB:P24397][SP|P24397], Atropa belladona [gi:4996123]; contains Pfam domain PF03171, 2OG-Fe(II) oxygenase superfamily
16.4	At2g29170	0.507577	-0.475667	0.198717	-0.260952	short-chain dehydrogenase/reductase (SDR) family protein / tropinone reductase, putative similar to tropinone reductase SP:P50165 from [Datura stramonium]
16.4	At2g29340	0.404272	0.198349	0.0343374	-0.270028	short-chain dehydrogenase/reductase (SDR) family protein similar to tropinone reductase-I GI:424160 from [Datura stramonium]
16.4	At3g51450	0.280751	0.286994	0.830849	-0.015186	strictosidine synthase family protein similar to hemomucin [Drosophila melanogaster][GI:1280434], strictosidine synthase [Rauvolfia serpentina][SP|P15324]
16.4	At3g51420	0.494716	-0.524483	0.232014	-0.516681	strictosidine synthase family protein similar to hemomucin [Drosophila melanogaster][GI:1280434], strictosidine synthase [Rauvolfia serpentina][SP|P15324]; contains strictosidine synthase domain PF03088
16.4	At3g51440	0.131089	0.446367	0.718486	0.0536018	strictosidine synthase family protein similar to hemomucin [Drosophila melanogaster][GI:1280434], strictosidine synthase [Rauvolfia serpentina][SP|P15324]; contains strictosidine synthase domain PF03088
16.4	At5g22020	0.607159	-0.667631	0.223127	-0.427905	strictosidine synthase family protein similar to SP|P15324 Strictosidine synthase precursor (EC 4.3.3.2) {Rauvolfia mannii}; contains Pfam profile PF03088: Strictosidine synthase
16.4	At1g08470	0.581577	-0.443174	0.830503	-0.0265596	strictosidine synthase family protein similar to strictosidine synthase [Rauvolfia serpentina][SP|P15324]
16.4	At3g57010	0.498385	-0.658302	0.280663	0.198894	strictosidine synthase family protein similar to strictosidine synthase [Rauvolfia serpentina][SP|P15324]
16.4	At3g57020	0.325279	0.312598	0.13247	0.702378	strictosidine synthase family protein similar to strictosidine synthase [Rauvolfia serpentina][SP|P15324]
16.4	At3g57030	0.632903	-0.369094	0.346852	0.0956407	strictosidine synthase family protein similar to strictosidine synthase [Rauvolfia serpentina][SP|P15324]
16.4	At3g59530	0.692859	-0.142916	0.721711	0.0944456	strictosidine synthase family protein similar to strictosidine synthase [Rauvolfia serpentina][SP|P15324]
16.4	At1g74000	0.47545	-0.560751	0.800343	-0.0191498	strictosidine synthase family protein similar to strictosidine synthase [Rauvolfia serpentina][SP|P15324]; contains strictosidine synthase domain PF03088
16.4	At1g74010	0.0864241	0.752862	0.815124	0.0174128	strictosidine synthase family protein similar to strictosidine synthase [Rauvolfia serpentina][SP|P15324]; contains strictosidine synthase domain PF03088
16.4	At1g74020	0.0498904	1.18499	0.818959	-0.0365934	strictosidine synthase family protein similar to strictosidine synthase [Rauvolfia serpentina][SP|P15324]; contains strictosidine synthase domain PF03088
16.4	At2g41290	0.692859	-0.235323	0.817893	-0.0234911	strictosidine synthase family protein similar to strictosidine synthase [Rauvolfia serpentina][SP|P15324]; contains strictosidine synthase domain PF03088
16.4	At2g41300	0.474165	-0.710772	0.765136	-0.102548	strictosidine synthase family protein similar to strictosidine synthase [Rauvolfia serpentina][SP|P15324]; contains strictosidine synthase domain PF03088; protein alignments support a CG non-consensus donor splice site.
16.4	At3g51430	0.327515	0.247329	0.154481	-0.40275	strictosidine synthase, putative (YLS2) similar to hemomucin [Drosophila melanogaster][GI:1280434], strictosidine synthase [Rauvolfia serpentina][SP|P15324]; contains strictosidine synthase domain PF03088; identical to cDNA YLS2 mRNA for strictosidine syn
16.4	At2g29370	0.305077	0.126354	0.281344	0.372143	tropinone reductase, putative / tropine dehydrogenase, putative similar to SP|P50162 Tropinone reductase-I (EC 1.1.1.206) (TR-I) (Tropine dehydrogenase) {Datura stramonium}
16.4	At1g07440	0.39473	-0.732372	0.197324	-0.504777	tropinone reductase, putative / tropine dehydrogenase, putative similar to tropinone reductase SP:P50165 from [Datura stramonium]
16.4	At1g07450	0.556549	-0.413024	0.8037	0.0345556	tropinone reductase, putative / tropine dehydrogenase, putative similar to tropinone reductase SP:P50165 from [Datura stramonium]
16.4	At2g29150	0.531321	-0.36245	0.81941	-0.03287	tropinone reductase, putative / tropine dehydrogenase, putative similar to tropinone reductase SP:P50165 from [Datura stramonium]
16.4	At2g29260	0.0755014	1.46489	0.752085	0.0706132	tropinone reductase, putative / tropine dehydrogenase, putative similar to tropinone reductase SP:P50165 from [Datura stramonium]
16.4	At2g29290	0.267973	-1.02752	0.0302088	-0.94941	tropinone reductase, putative / tropine dehydrogenase, putative similar to tropinone reductase SP:P50165 from [Datura stramonium]
16.4	At2g29300	0.440168	0.0582097	0.198458	-0.411508	tropinone reductase, putative / tropine dehydrogenase, putative similar to tropinone reductase SP:P50165 from [Datura stramonium]
16.4	At2g29310	0.686304	-0.291243	0.407575	-0.159422	tropinone reductase, putative / tropine dehydrogenase, putative similar to tropinone reductase SP:P50165 from [Datura stramonium]
16.4	At2g29320	0.432461	-0.752041	0.34352	-0.484031	tropinone reductase, putative / tropine dehydrogenase, putative similar to tropinone reductase SP:P50165 from [Datura stramonium]
16.4	At2g29330	0.334481	0.148487	0.833542	0.0121274	tropinone reductase, putative / tropine dehydrogenase, putative similar to tropinone reductase SP:P50165 from [Datura stramonium]
16.4	At2g29350	0.0297921	1.0204	0.0649718	0.949086	tropinone reductase, putative / tropine dehydrogenase, putative similar to tropinone reductase SP:P50165 from [Datura stramonium]
16.4	At2g29360	0.668822	-0.207557	0.244229	-0.420477	tropinone reductase, putative / tropine dehydrogenase, putative similar to tropinone reductase SP:P50165 from [Datura stramonium]
16.4	At2g30670	0.454585	-0.00878809	0.830696	-0.0178236	tropinone reductase, putative / tropine dehydrogenase, putative similar to tropinone reductase SP:P50165 from [Datura stramonium]
16.4	At4g28680	0.552233	-0.146189	0.615526	0.0872404	tyrosine decarboxylase, putative similar to SP|P54768 Tyrosine/DOPA decarboxylase 1 [Includes: DOPA decarboxylase (EC 4.1.1.28) (DDC); Tyrosine decarboxylase (EC 4.1.1.25)] {Papaver somniferum}, SP|Q06086 Tyrosine decarboxylase 2 (EC 4.1.1.25) {Petroselin
16.4	At2g20340	0.05554	-1.14283	0.6994	0.0570794	tyrosine decarboxylase, putative similar to tyrosine/dopa decarboxylase [Papaver somniferum] GI:3282527, SP|Q06087 Tyrosine decarboxylase 3 (EC 4.1.1.25) {Petroselinum crispum}; contains Pfam profile PF00282: Pyridoxal-dependent decarboxylase conserved do
16.5: Secondary metabolism
16.5	At1g70560	0.415862	0.172139	0.644134	-0.195228	alliinase C-terminal domain-containing protein contains Pfam profiles: PF04864 allinase C-terminal domain, PF04863 alliinase EGF-like domain
16.5	At1g23320	0.583587	0.124766	0.313999	0.183425	alliinase family protein contains Pfam profiles: PF04864 allinase C-terminal domain, PF04863 alliinase EGF-like domain
16.5	At1g34040	0.520308	-0.103526	0.688287	0.071471	alliinase family protein contains Pfam profiles: PF04864 allinase C-terminal domain, PF04863 alliinase EGF-like domain
16.5	At1g34060	0.417518	-0.887061	0.130115	-0.532782	alliinase family protein contains Pfam profiles: PF04864 allinase C-terminal domain, PF04863 alliinase EGF-like domain
16.5	At4g24670	0.290777	-0.0958739	0.703101	0.0402251	alliinase family protein contains Pfam profiles: PF04864 allinase C-terminal domain, PF04863 alliinase EGF-like domain
16.5	At5g05260	0.525727	-0.212466	0.646171	0.100072	cytochrome P450 79A2 (CYP79A2) identical to SP|Q9FLC8 Cytochrome P450 79A2 (EC 1.-.-.-) {Arabidopsis thaliana}
16.5	At3g59610	0.274455	-0.297789	0.788928	0.0424231	F-box family protein / jacalin lectin family protein contains Pfam profile PF01419: Jacalin-like lectin domain
16.5	At1g62570	0.509861	-0.581325	0.840623	0.00391762	flavin-containing monooxygenase family protein / FMO family protein low similarity to flavin-containing monooxygenase FMO3 [Rattus norvegicus] GI:12006730; contains Pfam profile PF00743: Flavin-binding monooxygenase-like
16.5	At1g48910	0.687624	-0.635283	0.741287	0.0707852	flavin-containing monooxygenase family protein / FMO family protein similar to flavin monoxygenase-like protein floozy [Petunia x hybrida] GI:15010541
16.5	At1g65860	0.501811	-0.0172912	0.0255823	0.585914	flavin-containing monooxygenase family protein / FMO family protein similar to flavin-containing monooxygenase FMO3 (dimethylaniline monoxygenase (N-oxide forming) 3) GI:349533 [SP|P32417] from Oryctolagus cuniculus, [SP|P97501] from Mus musculus; contain
16.5	At1g54030	0.500227	0.0491893	0.213051	-0.682377	GDSL-motif lipase, putative similar to myrosinase-associated proteins GI:1769968, GI:1769970, GI:1216391, GI:1216389 from [Brassica napus]; contains Pfam profile PF00657: GDSL-like Lipase/Acylhydrolase
16.5	At3g14220	0.327269	-0.794882	0.164393	-0.83301	GDSL-motif lipase/hydrolase family protein similar to myrosinase-associated proteins GI:1769968, GI:1769970 from [Brassica napus]; contains InterPro Entry IPR001087 Lipolytic enzyme, G-D-S-L family; contains 1 predicted transmembrane domain;
16.5	At1g47600	0.549658	-0.583496	0.419225	0.124017	glycosyl hydrolase family 1 protein contains Pfam PF00232 : Glycosyl hydrolase family 1 domain; TIGRFAM TIGR01233: 6-phospho-beta-galactosidase; similar to thioglucosidase (GI:871992) [Arabidopsis thaliana]
16.5	At1g52040	0.331172	-0.894171	0.673144	-0.128814	jacalin lectin family protein nearly identical to myrosinase-binding protein homolog GI:2997767 from [Arabidopsis thaliana]; contains Pfam profile PF01419 jacalin-like lectin domain; identical to cDNA myrosinase-binding protein homolog GI:2997766
16.5	At1g52000	0.331836	-0.766992	0.746274	0.0375226	jacalin lectin family protein similar to myrosinase binding protein [Brassica napus] GI:1711296, myrosinase-binding protein homolog [Arabidopsis thaliana] GI:2997767; contains Pfam profile: PF01419 jacalin-like lectin domain
16.5	At1g33790	0.586625	-0.0968503	0.391538	0.103335	jacalin lectin family protein similar to myrosinase binding protein homolog GI:2997767 from [Arabidopsis thaliana]; contains contains Pfam profile PF01419 jacalin-like lectin domain
16.5	At2g33070	0.62384	-0.187098	0.806684	0.0143963	jacalin lectin family protein similar to myrosinase-binding protein homolog [Arabidopsis thaliana] GI:2997767, epithiospecifier [Arabidopsis thaliana] GI:16118845; contains Pfam profiles PF01419 jacalin-like lectin family, PF01344 Kelch motif
16.5	At2g39330	0.698538	-0.263474	0.389393	0.145964	jacalin lectin family protein similar to myrosinase-binding protein homolog [Arabidopsis thaliana] GI:2997767, myrosinase binding protein [Brassica napus] GI:1711296; contains Pfam profile PF01419 jacalin-like lectin domain
16.5	At1g58160	0.145598	-0.761307	0.256753	0.218665	jacalin lectin family protein similar to myrosinase-binding protein homolog [Arabidopsis thaliana] GI:2997767; contains Pfam profile PF01419 jacalin-like lectin domain
16.5	At1g60130	0.67848	-0.21714	0.77729	-0.115722	jacalin lectin family protein similar to myrosinase-binding protein homolog [Arabidopsis thaliana] GI:2997767; contains Pfam profile PF01419 jacalin-like lectin domain
16.5	At2g39310	0.586538	-0.207539	0.761157	0.0452338	jacalin lectin family protein similar to myrosinase-binding protein homolog [Arabidopsis thaliana] GI:2997767; contains Pfam profile PF01419 jacalin-like lectin domain
16.5	At5g28520	0.587722	-0.423068	0.657778	0.107632	jacalin lectin family protein similar to myrosinase-binding protein homolog [Arabidopsis thaliana] GI:2997767; contains Pfam profile PF01419 jacalin-like lectin domain
16.5	At5g35940	0.477345	-0.133766	0.594378	0.106039	jacalin lectin family protein similar to myrosinase-binding protein homolog [Arabidopsis thaliana] GI:2997767; contains Pfam profile PF01419 jacalin-like lectin domain
16.5	At5g38550	0.473944	-0.475445	0.792652	0.0592905	jacalin lectin family protein similar to myrosinase-binding protein homolog [Arabidopsis thaliana] GI:2997767; contains Pfam profile PF01419 jacalin-like lectin domain
16.5	At5g46000	0.674144	0.175214	0.84281	-0.0024916	jacalin lectin family protein similar to myrosinase-binding protein homolog [Arabidopsis thaliana] GI:2997767; contains Pfam profile PF01419 jacalin-like lectin domain
16.5	At5g49870	0.549419	0.103391	0.762061	0.0600884	jacalin lectin family protein similar to myrosinase-binding protein homolog [Arabidopsis thaliana] GI:2997767; contains Pfam profile PF01419 jacalin-like lectin domain
16.5	At3g14210	0.2111	-1.18621	0.073888	-1.61407	myrosinase-associated protein, putative similar to GB:CAA71238 from [Brassica napus]; contains Pfam profile:PF00657 Lipase/Acylhydrolase with GDSL-like motif
16.5	At1g54010	0.634203	-0.128748	0.832265	0.0107567	myrosinase-associated protein, putative similar to myrosinase-associated protein GI:1769969 from [Brassica napus]; contains Pfam profile PF00657: Lipase/Acylhydrolase with GDSL-like motif
16.5	At1g54020	0.415167	0.274027	0.00181136	0.164808	myrosinase-associated protein, putative strong similarity to myrosinase-associated proteins GI:1769968, GI:1769970, GI:1216389,GI:1216391 from [Brassica napus]; contains InterPro Entry IPR001087 Lipolytic enzyme, G-D-S-L family
16.7: Secondary metabolism
16.7	At1g67730	0.299805	-0.791513	0.359142	-0.322908	b-keto acyl reductase, putative (GLOSSY8) similar to b-keto acyl reductase GI:2586127 from [Hordeum vulgare]
16.7	At1g02205	0.485862	-0.679439	0.234827	-0.253472	CER1 protein identical to maize gl1 homolog (glossy1 locus) GI:1209703 and CER1 GI:1199467 from [Arabidopsis thaliana]
16.7	At5g57800	0.0605979	-1.2104	0.180489	-0.470141	CER1 protein, putative (WAX2) similar to maize glossy1 homolog GI:2213643 from [Oryza sativa]; contains Pfam profile PF01598: Sterol desaturase
16.7	At1g02190	0.663541	-0.0930358	0.834617	-0.00889628	CER1 protein, putative similar to CER1 GI:1199467 and maize gl1 homolog (glossy1 locus) GI:1209703 from [Arabidopsis thaliana]
16.7	At2g37700	0.685987	0.0768976	0.450921	0.116191	CER1 protein, putative similar to CER1 GI:1199467 and maize gl1 homolog (glossy1 locus) GI:1209703 from [Arabidopsis thaliana]; may be involved in wax biosynthesis; contains a SUR2-type hydroxylase/desaturase catalytic domain (PS50242)
16.7	At5g02310	0.269044	0.260681	0.653358	-0.0955414	eceriferum3 protein, putative similar to eceriferum3 GI:1669655 from [Arabidopsis thaliana]
16.7	At1g34520	0.582348	0.0384564	0.833312	-0.0258353	long-chain-alcohol O-fatty-acyltransferase family protein / wax synthase family protein wax synthase - Simmondsia chinensis, PID:g5020219 similar to wax synthase [gi:5020219] from Simmondsia chinensis
16.7	At5g55340	0.446962	-0.419669	0.8291	-0.028918	long-chain-alcohol O-fatty-acyltransferase family protein / wax synthase family protein contains similarity to wax synthase similarity to wax synthase wax synthase - Simmondsia chinensis, PID:g5020219 similar to wax synthase [gi:5020219] from Simmondsia c
16.7	At5g55360	0.168545	0.342364	0.156956	0.269221	long-chain-alcohol O-fatty-acyltransferase family protein / wax synthase family protein contains similarity to wax synthase similarity to wax synthase wax synthase - Simmondsia chinensis, PID:g5020219 similar to wax synthase [gi:5020219] from Simmondsia c
16.7	At5g55370	0.505006	0.0142194	0.40536	0.114958	long-chain-alcohol O-fatty-acyltransferase family protein / wax synthase family protein contains similarity to wax synthase similarity to wax synthase wax synthase - Simmondsia chinensis, PID:g5020219 similar to wax synthase [gi:5020219] from Simmondsia c
16.7	At5g51420	0.562333	0.755095	0.753131	0.081503	long-chain-alcohol O-fatty-acyltransferase family protein / wax synthase family protein contains similarity to wax synthase wax synthase - Simmondsia chinensis, PID:g5020219 similar to wax synthase [gi:5020219] from Simmondsia chinensis
16.7	At3g51970	0.679908	-0.124276	0.729143	-0.171972	long-chain-alcohol O-fatty-acyltransferase family protein / wax synthase family protein wax synthase - Simmondsia chinensis, PID:g5020219 similar to wax synthase [gi:5020219] from Simmondsia chinensis
16.7	At5g55380	0.338216	-0.0192673	0.785828	-0.0506008	membrane bound O-acyl transferase (MBOAT) family protein / wax synthase-related similar to wax synthase [gi:5020219] from Simmondsia chinensis
16.7	At1g34490	0.524371	0.0616787	0.219669	0.16434	membrane bound O-acyl transferase (MBOAT) family protein / wax synthase-related contains similarity to wax synthase wax synthase - Simmondsia chinensis, PID:g5020219 similar to wax synthase [gi:5020219] from Simmondsia chinensis
16.7	At5g55330	0.658261	-0.311961	0.783315	0.0453861	membrane bound O-acyl transferase (MBOAT) family protein / wax synthase-related contains similarity to wax synthase wax synthase - Simmondsia chinensis, PID:g5020219 similar to wax synthase [gi:5020219] from Simmondsia chinensis
16.7	At5g55350	0.582487	0.0140752	0.828785	-0.0337919	membrane bound O-acyl transferase (MBOAT) family protein / wax synthase-related contains similarity to wax synthase wax synthase - Simmondsia chinensis, PID:g5020219 similar to wax synthase [gi:5020219] from Simmondsia chinensis
16.7	At5g55320	0.679908	-0.30505	0.794578	-0.126383	membrane bound O-acyl transferase (MBOAT) family protein / wax synthase-related similar to wax synthase [Simmondsia chinensis] GI:5020219 [EC 2.3.1.75]
16.7	At1g34500	0.28788	-0.685049	0.829772	-0.0188281	membrane bound O-acyl transferase (MBOAT) family protein / wax synthase-related similar to wax synthase [Simmondsia chinensis] GI:5020219; contains Pfam profile PF03062: MBOAT family
16.7	At1g68530	0.102802	-0.872792	0.204131	-0.334846	very-long-chain fatty acid condensing enzyme (CUT1) identical to very-long-chain fatty acid condensing enzyme (CUT1) GB:AF129511 (required for cuticular wax biosynthesis and pollen fertility: Millar,A.A., et al., Plant Cell (1999))
16.7	At1g25450	0.464442	-0.620983	0.476531	-0.34215	very-long-chain fatty acid condensing enzyme, putative nearly identical to fatty acid condensing enzyme CUT1 GI:5001734 from [Arabidopsis thaliana]
16.7	At2g16280	0.388632	-0.683784	0.322884	-0.274384	very-long-chain fatty acid condensing enzyme, putative similar to fatty acid condensing enzyme CUT1 GI:5001734 from [Arabidopsis thaliana]
16.7	At1g19440	0.346179	0.0462935	0.201024	-0.283215	very-long-chain fatty acid condensing enzyme, putative similar to GB:AAD37122 from [Arabidopsis thaliana]
16.8: Secondary metabolism
16.8	At3g50210	0.00410279	1.56914	0.635634	0.137017	2-oxoacid-dependent oxidase, putative strong similarity to partial cds of 2-oxoacid-dependent oxidase (din11) from GI:10834554 [Arabidopsis thaliana]
16.8	At4g00040	0.616808	-0.132884	0.138708	0.29653	chalcone and stilbene synthase family protein similar to chalcone synthase homolog PrChS1, Pinus radiata, gb:U90341; similar to anther-specific protein [Nicotiana sylvestris][GI:2326774], YY2 protein [Oryza sativa][GI:2645170]
16.8	At4g34850	0.149009	-0.286752	0.832931	-0.0191275	chalcone and stilbene synthase family protein similar to chalcone synthase homolog PrChS1, Pinus radiata, gb:U90341; similar to anther-specific protein [Nicotiana sylvestris][GI:2326774], YY2 protein [Oryza sativa][GI:2645170]
16.8	At1g02050	0.613914	-0.165078	0.525097	-0.244459	chalcone and stilbene synthase family protein Similar to rice chalcone synthase homolog, gp|U90341|2507617 and anther specific protein, gp|Y14507|2326772
16.8	At5g13930	0.626122	-0.368939	0.702692	0.0894499	chalcone synthase / naringenin-chalcone synthase identical to SP|P13114
16.8	At3g55120	0.554234	-1.19777	0.816744	-0.0276512	chalcone-flavanone isomerase / chalcone isomerase (CHI) identical to SP|P41088
16.8	At5g05270	0.674831	-0.356551	0.764457	-0.0267272	chalcone-flavanone isomerase family protein contains very low similarity to chalcone-flavonone isomerase (chalcone isomerase), GI:1705761 from Vitis vinifera; contains Pfam profile PF02431: Chalcone-flavanone isomerase
16.8	At5g66220	0.525574	-0.0958641	0.717942	0.0617859	chalcone-flavanone isomerase, putative / chalcone isomerase, putative (CHI) similar to SP|P41088
16.8	At1g53520	0.404386	-0.724598	0.625594	-0.201347	chalcone-flavanone isomerase-related low similarity to GI:499036 (Vitis vinifera)
16.8	At4g22710	0.158193	2.18268	0.270449	0.996188	cytochrome P450 family protein contains Pfam profile: PF00067 cytochrome p450
16.8	At4g12330	0.674717	0.244131	0.198717	0.162545	cytochrome P450 family protein contains Pfam profile:PF00067 cytochrome p450
16.8	At4g12300	0.291467	0.34352	0.228927	-0.350053	cytochrome P450 family protein flavonoid 3',5'-hydroxylase - Campanula medium, PID:d1003951
16.8	At4g31970	0.675362	-0.5424	0.744583	0.072919	cytochrome P450 family protein similar to cytochrome P450 82C1 (CYP82C1p)(GI:2739004) [Glycine max]; flavonoid 3 ,5'-hydroxylase, Campanula medium, PATCHX:D1003951
16.8	At5g44620	0.494483	-0.478577	0.531018	0.0641887	cytochrome P450 family protein similar to cytocrhome P450 monooxygenase (GI:14334057) [Gossypium arboreum]
16.8	At4g12310	0.666323	-0.305239	0.163586	-0.429493	cytochrome P450, putative similar to P450 monooxygenase GI:14334057 from [Gossypium arboreum ]
16.8	At5g42800	0.694399	-0.19666	0.456133	0.124422	dihydroflavonol 4-reductase (dihydrokaempferol 4-reductase) (DFR) nearly identical to GI:166686
16.8	At1g61720	0.451189	0.124539	0.491428	0.108092	dihydroflavonol 4-reductase (dihydrokaempferol 4-reductase) family (BAN) similar to dihydroflavonol 4-reductase GI:1332411 from [Rosa hybrida]
16.8	At4g35420	0.643036	-0.323916	0.381991	-0.173157	dihydroflavonol 4-reductase family / dihydrokaempferol 4-reductase family similar to dihydroflavonol 4-reductase (Rosa hybrid cultivar, GI:1332411), CPRD14 protein (Vigna unguiculata, GI:1854445)
16.8	At2g45400	0.68902	-0.226826	0.571757	0.0747259	dihydroflavonol 4-reductase family / dihydrokaempferol 4-reductase family similar to dihydroflavonol 4-reductase (SP:P51102), vestitone reductase (Medicago sativa, GI:973249)
16.8	At4g27250	0.431526	-0.282169	0.806501	-0.0611747	dihydroflavonol 4-reductase family / dihydrokaempferol 4-reductase family similar to dihydrokaempferol 4-reductase, Ipomoea purpurea (GI:4239849), Medicago sativa, PIR2:S61416
16.8	At5g07990	0.487819	-0.927107	0.830655	-0.0258624	flavonoid 3'-monooxygenase / flavonoid 3'-hydroxylase (F3'H) / cytochrome P450 75B1 (CYP75B1) / transparent testa 7 protein (TT7) identical to SP|Q9SD85 Flavonoid 3'-monooxygenase (EC 1.14.13.21) (Flavonoid 3'-hydroxylase) (AtF3'H) (Cytochrome P450 75B1)
16.8	At5g08640	0.511469	-0.54223	0.34806	0.0945172	flavonol synthase 1 (FLS1) identical to SP|Q96330; contains PF03171 2OG-Fe(II) oxygenase superfamily
16.8	At5g43935	0.215042	-0.534311	0.833001	0.013601	flavonol synthase, putative similar to flavonol synthase from Arabidopsis thaliana [SP|Q96330], Matthiola incana [SP|O04395]; contains Pfam profile PF03171 2OG-Fe(II) oxygenase superfamily
16.8	At5g63590	0.672569	-0.175498	0.508102	0.124955	flavonol synthase, putative similar to SP|Q96330 Flavonol synthase 1 (EC 1.14.11.-) (FLS 1) {Arabidopsis thaliana}; contains Pfam profile PF03171: oxidoreductase, 2OG-Fe(II) oxygenase family
16.8	At5g63595	0.537104	-0.569472	0.787684	0.0394816	flavonol synthase, putative similar to SP|Q96330 Flavonol synthase 1 (EC 1.14.11.-) (FLS1) from Arabidopsis thaliana
16.8	At5g63580	0.297687	0.157134	0.737546	0.0807115	flavonol synthase, putative similar to SP|Q96330; contains PF03171 2OG-Fe(II) oxygenase superfamily
16.8	At1g64920	0.42916	-0.510117	0.830819	-0.0074612	glycosyltransferase family protein contains Pfam profile: PF00201 UDP-glucoronosyl and UDP-glucosyl transferase
16.8	At2g22590	0.48253	0.0366006	0.512559	-0.0964038	glycosyltransferase family protein contains Pfam profile: PF00201 UDP-glucoronosyl and UDP-glucosyl transferase
16.8	At2g22930	0.676565	-0.280219	0.260265	0.161172	glycosyltransferase family protein contains Pfam profile: PF00201 UDP-glucoronosyl and UDP-glucosyl transferase
16.8	At3g29630	0.679908	-0.21797	0.263021	0.111816	glycosyltransferase family protein contains Pfam profile: PF00201 UDP-glucoronosyl and UDP-glucosyl transferase
16.8	At4g09500	0.543304	-0.137836	0.523104	-0.0462532	glycosyltransferase family protein contains Pfam profile: PF00201 UDP-glucoronosyl and UDP-glucosyl transferase
16.8	At4g27570	0.29944	-0.901934	0.376153	0.306809	glycosyltransferase family protein contains Pfam profile: PF00201 UDP-glucoronosyl and UDP-glucosyl transferase
16.8	At5g53990	0.312725	-0.520254	0.185065	0.174726	glycosyltransferase family protein contains Pfam profile: PF00201 UDP-glucoronosyl and UDP-glucosyl transferase
16.8	At5g54010	0.531479	0.0448221	0.225605	0.181946	glycosyltransferase family protein contains Pfam profile: PF00201 UDP-glucoronosyl and UDP-glucosyl transferase
16.8	At5g54060	0.601295	-0.400417	0.0917769	0.158882	glycosyltransferase family protein contains Pfam profile: PF00201 UDP-glucoronosyl and UDP-glucosyl transferase
16.8	At1g50580	0.560994	-0.500043	0.509818	0.115302	glycosyltransferase family protein similar to UDP rhamnose: anthocyanidin-3-glucoside rhamnosyltransferase GB:CAA81057 GI:397567 from [Petunia x hybrida]; contains Pfam profile: PF00201 UDP-glucoronosyl and UDP-glucosyl transferase
16.8	At4g34540	0.648458	-0.193392	0.451773	-0.133497	isoflavone reductase family protein similar to phenylcoumaran benzylic ether reductase homolog Fi1 [Forsythia x intermedia][GI:7578895]; contains isoflavone reductase domain PF02716
16.8	At1g75260	0.270772	-0.322497	0.763471	-0.114792	isoflavone reductase family protein similar to SP|P52577 Isoflavone reductase homolog P3 (EC 1.3.1.-) {Arabidopsis thaliana}; contains Pfam profile PF02716: Isoflavone reductase
16.8	At1g75280	0.687886	-0.229401	0.106222	0.248516	isoflavone reductase, putative identical to SP|P52577 Isoflavone reductase homolog P3 (EC 1.3.1.-) {Arabidopsis thaliana}; contains Pfam profile PF02716: isoflavone reductase
16.8	At1g75300	0.702044	-0.258352	0.233605	0.137849	isoflavone reductase, putative identical to SP|P52577 Isoflavone reductase homolog P3 (EC 1.3.1.-) {Arabidopsis thaliana}; contains Pfam profile PF02716: Isoflavone reductase
16.8	At4g39230	0.104125	1.08344	0.487384	0.12851	isoflavone reductase, putative similar to allergenic isoflavone reductase-like protein Bet v 6.0102 [Betula pendula][GI:10764491]; contains Pfam profile PF02716: Isoflavone reductase
16.8	At1g75290	0.45042	0.188948	0.229175	0.17441	isoflavone reductase, putative similar to SP|P52577 Isoflavone reductase homolog P3 (EC 1.3.1.-) {Arabidopsis thaliana}; contains Pfam profile PF02716: Isoflavone reductase
16.8	At1g19540	0.507161	0.0174393	0.279893	-0.319781	isoflavone reductase, putative similar to SP|P52577; contains isoflavone reductase domain PF02716
16.8	At5g18660	0.264662	-1.17802	0.502798	-0.250897	isoflavone reductase-related low similarity to SP|P52575 Isoflavone reductase (EC 1.3.1.-) (IFR) {Medicago sativa}
16.8	At4g22880	0.616628	-0.344824	0.540083	0.118045	leucoanthocyanidin dioxygenase, putative / anthocyanidin synthase, putative similar to SP|P51091 [Malus domestica]; contains PF03171 2OG-Fe(II) oxygenase superfamily
16.8	At4g22870	0.694178	0.534238	0.585285	0.102869	leucoanthocyanidin dioxygenase, putative / anthocyanidin synthase, putative similar to SP|P51091 [Malus domestica]; contains Pfam domain PF03171, 2OG-Fe(II) oxygenase superfamily
16.8	At1g56650	0.424602	0.297449	0.832931	-0.0243741	myb family transcription factor (MYB75) contains Pfam profile: PF00249 myb-like DNA-binding domain; identical to cDNA putative transcription factor (MYB75) GI:3941507
16.8	At3g51240	0.433794	-0.114557	0.445795	0.0887721	naringenin 3-dioxygenase / flavanone 3-hydroxylase (F3H) identical to GI:3790548
16.8	At1g25460	0.677504	-0.30197	0.816071	-0.0331765	oxidoreductase family protein similar to dihydroflavonol 4-reductase GI:1332411 from [Rosa hybrida], cinnamoyl CoA reductase from Pinus taeda [gi:17978649], Eucalyptus gunnii [gi:2058311]
16.8	At3g19010	0.000495975	1.98469	0.000714463	1.6018	oxidoreductase, 2OG-Fe(II) oxygenase family protein contains similarity to flavonol synthase (FLS) from [Solanum tuberosum] SP|Q41452, {Petunia hybrida} SP|Q07512; contains Pfam profile PF03171: oxidoreductase, 2OG-Fe(II) oxygenase family
16.8	At5g24530	0.51306	-0.0222093	0.376481	-0.514637	oxidoreductase, 2OG-Fe(II) oxygenase family protein similar to flavanone 3-hydroxylase [Persea americana][GI:727410]; contains PF03171 2OG-Fe(II) oxygenase superfamily domain
16.8	At2g38240	0.0297978	-1.2649	0.362454	-0.237461	oxidoreductase, 2OG-Fe(II) oxygenase family protein similar to flavonol synthase [Citrus unshiu][gi:4126403], leucoanthocyanidin dioxygenase [Daucus carota][gi:5924383]; contains PF03171 2OG-Fe(II) oxygenase superfamily domain
16.8	At5g05600	0.011601	1.64726	0.648807	0.125333	oxidoreductase, 2OG-Fe(II) oxygenase family protein similar to flavonol synthase [Citrus unshiu][gi:4126403], leucoanthocyanidin dioxygenase [Daucus carota][gi:5924383]; contains PF03171 2OG-Fe(II) oxygenase superfamily domain
16.8	At1g17010	0.647496	-0.342062	0.114304	0.191173	oxidoreductase, 2OG-Fe(II) oxygenase family protein similar to flavonol synthase [Petunia x hybrida][GI:311658], [Solanum tuberosum][GI:1039356]; contains PF03171 2OG-Fe(II) oxygenase superfamily domain
16.8	At4g25310	0.238188	-0.85903	0.789204	-0.0628996	oxidoreductase, 2OG-Fe(II) oxygenase family protein similar to flavonol synthase [Petunia x hybrida][GI:311658], [Solanum tuberosum][GI:1039356]; contains PF03171 2OG-Fe(II) oxygenase superfamily domain
16.8	At4g25300	0.536931	-0.042513	0.304635	-0.179327	oxidoreductase, 2OG-Fe(II) oxygenase family protein similar to flavonol synthase [Petunia x hybrida][GI:311658], anthocyanidin synthase [Torenia fournieri][GI:12583673]; contains PF03171 2OG-Fe(II) oxygenase superfamily domain
16.8	At1g17020	0.569864	-0.107588	0.292501	0.177171	oxidoreductase, 2OG-Fe(II) oxygenase family protein similar to flavonol synthase [Petunia x hybrida][GI:311658], leucoanthocyanidin dioxygenase [Malus domestica][SP|P51091]; contains PF03171 2OG-Fe(II) oxygenase superfamily domain
16.8	At5g07480	0.559257	-0.15211	0.83689	0.0134963	oxidoreductase, 2OG-Fe(II) oxygenase family protein similar to flavonol synthase 1 [SP|Q96330], 2-oxoglutarate-dependent dioxygenase - Solanum chacoense, EMBL:AF104925; contains PF03171 2OG-Fe(II) oxygenase superfamily domain
16.8	At3g60290	0.630594	-0.3524	0.154455	-0.567631	oxidoreductase, 2OG-Fe(II) oxygenase family protein similar to flavonol synthase 1 [SP|Q96330], gibberellin 20-oxidase [GI:9791186]; contains PF03171 2OG-Fe(II) oxygenase superfamily domain
16.8	At1g49390	0.33039	-0.545897	0.713184	0.093708	oxidoreductase, 2OG-Fe(II) oxygenase family protein similar to flavonol synthase GI:311658 from [Petunia hybrida], leucoanthocyanidin dioxygenase [Malus domestica][SP|P51091]; contains PF03171 2OG-Fe(II) oxygenase superfamily domain
16.8	At2g44800	0.47545	-0.360494	0.720616	0.0387996	oxidoreductase, 2OG-Fe(II) oxygenase family protein similar to flavonol synthase SP|Q96330 {Arabidopsis thaliana}, SP|Q07512 {Petunia hybrida}; contains Pfam profile PF03171: oxidoreductase, 2OG-Fe(II) oxygenase family
16.8	At4g16330	0.544727	-0.502898	0.301367	-0.231004	oxidoreductase, 2OG-Fe(II) oxygenase family protein similar to flavonone-3-hydroxylase (naringenin,2-oxoglutarate 3-dioxygenase) from Malus domestica [SP|Q06942], Pyrus communis [GI:20269881]; contains Pfam domain PF03171, 2OG-Fe(II) oxygenase superfamily
16.8	At1g55290	0.41462	0.0198429	0.84313	-0.00160969	oxidoreductase, 2OG-Fe(II) oxygenase family protein similar to GI:5924383 from [Daucus carota]; contains PF03171 2OG-Fe(II) oxygenase superfamily domain
16.8	At3g11180	0.595167	-0.176831	0.751543	-0.0482202	oxidoreductase, 2OG-Fe(II) oxygenase family protein similar to leucoanthocyanidin dioxygenase GB:BAA20143 [Perilla frutescens], Malus domestica, SP|P51091; contains PF03171 2OG-Fe(II) oxygenase superfamily domain
16.8	At3g55970	0.596405	0.321754	0.807405	-0.0581759	oxidoreductase, 2OG-Fe(II) oxygenase family protein similar to leucoanthocyanidin dioxygenase, Malus domestica, SP|P51091; contains Pfam profile PF03171: oxidoreductase, 2OG-Fe(II) oxygenase family
16.8	At1g78550	0.545469	-0.0317265	0.744029	-0.0585087	oxidoreductase, 2OG-Fe(II) oxygenase family protein similar to naringenin,2-oxoglutarate 3-dioxygenase (flavonone-3-hydroxylase) [SP|Q06942][Malus domestica]; contains PF03171 2OG-Fe(II) oxygenase superfamily domain
16.8	At4g10490	0.539868	-0.250904	0.439551	0.158225	oxidoreductase, 2OG-Fe(II) oxygenase family protein similar to naringenin,2-oxoglutarate 3-dioxygenase [Dianthus caryophyllus][SP|Q05964], hyoscyamine 6 beta-hydroxylase [Atropa belladonna][gi:4996123]; contains PF03171 2OG-Fe(II) oxygenase superfamily do
16.8	At3g19000	0.457026	0.0338086	0.0461916	0.458598	oxidoreductase, 2OG-Fe(II) oxygenase family protein similar to SP|P24397 Hyoscyamine 6-dioxygenase (EC 1.14.11.11) (Hyoscyamine 6-beta- hydroxylase) {Hyoscyamus niger}, SP|Q05965 Naringenin,2-oxoglutarate 3-dioxygenase (EC 1.14.11.9) (Flavonone- 3-hydroxy
16.8	At3g21420	0.667341	-0.213487	0.697719	-0.104099	oxidoreductase, 2OG-Fe(II) oxygenase family protein similar to SP|Q9ZWQ9 Flavonol synthase (EC 1.14.11.-) {Citrus unshiu}; contains Pfam profile PF03171: oxidoreductase, 2OG-Fe(II) oxygenase family
16.8	At4g13660	0.358013	-0.435439	0.328774	-0.158961	pinoresinol-lariciresinol reductase, putative similar to pinoresinol-lariciresinol reductase TH1 [Tsuga heterophylla][GI:7578915]; contains isoflavone reductase domain PF02716
16.8	At3g45070	0.668351	-0.848667	0.706616	0.0938496	sulfotransferase family protein similar to steroid sulfotransferase 3 [Brassica napus] GI:3420008, steroid sulfotransferase 1 [Brassica napus] GI:3420004; contains Pfam profile PF00685: Sulfotransferase domain
16.8	At4g33360	0.449974	0.0831914	0.465549	0.115966	terpene cyclase/mutase-related low similarity to squalene-hopene cyclase from Zymomonas mobilis [SP|P33990]
16.8	At2g39980	0.299805	-0.817762	0.121002	-0.814965	transferase family protein contains Pfam profile PF02458 transferase family
16.8	At1g03940	0.552112	-0.0715406	0.649721	0.0753875	transferase family protein similar to anthocyanin 5-aromatic acyltransferase from Gentiana triflora GI:4185599, malonyl CoA:anthocyanin 5-O-glucoside-6'''-O-malonyltransferase from Perilla frutescens GI:17980232, Salvia splendens GI:17980234; contains Pfa
16.8	At3g29590	0.391872	-0.42557	0.821995	-0.0581448	transferase family protein similar to anthocyanin 5-aromatic acyltransferase from Gentiana triflora GI:4185599, malonyl CoA:anthocyanin 5-O-glucoside-6'''-O-malonyltransferase from Perilla frutescens GI:17980232, Salvia splendens GI:17980234; contains Pfa
16.8	At3g29670	0.425415	-0.613703	0.0255823	-0.853827	transferase family protein similar to anthocyanin 5-aromatic acyltransferase from Gentiana triflora GI:4185599, malonyl CoA:anthocyanin 5-O-glucoside-6'''-O-malonyltransferase from Perilla frutescens GI:17980232, Salvia splendens GI:17980234; contains Pfa
16.8	At3g29680	0.340756	-0.523331	0.674023	-0.0602147	transferase family protein similar to anthocyanin 5-aromatic acyltransferase from Gentiana triflora GI:4185599, malonyl CoA:anthocyanin 5-O-glucoside-6'''-O-malonyltransferase from Perilla frutescens GI:17980232, Salvia splendens GI:17980234; contains Pfa
16.8	At5g39050	0.00878555	2.09361	0.00549587	2.90529	transferase family protein similar to anthocyanin 5-aromatic acyltransferase from Gentiana triflora GI:4185599, malonyl CoA:anthocyanin 5-O-glucoside-6'''-O-malonyltransferase from Perilla frutescens GI:17980232, Salvia splendens GI:17980234; contains Pfa
16.8	At5g39080	0.646646	-0.151921	0.0583492	-0.329267	transferase family protein similar to anthocyanin 5-aromatic acyltransferase from Gentiana triflora GI:4185599, malonyl CoA:anthocyanin 5-O-glucoside-6'''-O-malonyltransferase from Perilla frutescens GI:17980232, Salvia splendens GI:17980234; contains Pfa
16.8	At5g39090	0.13845	0.890471	0.542578	0.112585	transferase family protein similar to anthocyanin 5-aromatic acyltransferase from Gentiana triflora GI:4185599, malonyl CoA:anthocyanin 5-O-glucoside-6'''-O-malonyltransferase from Perilla frutescens GI:17980232, Salvia splendens GI:17980234; contains Pfa
16.8	At5g61160	0.00473778	4.57127	0.827869	0.0478307	transferase family protein similar to anthocyanin 5-aromatic acyltransferase from Gentiana triflora GI:4185599, malonyl CoA:anthocyanin 5-O-glucoside-6'''-O-malonyltransferase from Perilla frutescens GI:17980232, Salvia splendens GI:17980234; contains Pfa
16.8	At1g01390	0.675185	-0.195825	0.407575	0.136934	UDP-glucoronosyl/UDP-glucosyl transferase family protein contains Pfam profile: PF00201 UDP-glucoronosyl and UDP-glucosyl transferase
16.8	At1g01420	0.412039	-0.66847	0.539473	-0.148162	UDP-glucoronosyl/UDP-glucosyl transferase family protein contains Pfam profile: PF00201 UDP-glucoronosyl and UDP-glucosyl transferase
16.8	At1g30530	0.586625	-0.0526086	0.32224	-0.118727	UDP-glucoronosyl/UDP-glucosyl transferase family protein contains Pfam profile: PF00201 UDP-glucoronosyl and UDP-glucosyl transferase
16.8	At2g18570	0.374183	-0.432225	0.648591	-0.145442	UDP-glucoronosyl/UDP-glucosyl transferase family protein contains Pfam profile: PF00201 UDP-glucoronosyl and UDP-glucosyl transferase
16.8	At2g29730	0.43265	-0.00194495	0.233123	0.125368	UDP-glucoronosyl/UDP-glucosyl transferase family protein contains Pfam profile: PF00201 UDP-glucoronosyl and UDP-glucosyl transferase
16.8	At2g29740	0.186005	1.15916	0.269654	0.211599	UDP-glucoronosyl/UDP-glucosyl transferase family protein contains Pfam profile: PF00201 UDP-glucoronosyl and UDP-glucosyl transferase
16.8	At2g29750	0.51541	-0.216306	0.146062	0.238711	UDP-glucoronosyl/UDP-glucosyl transferase family protein contains Pfam profile: PF00201 UDP-glucoronosyl and UDP-glucosyl transferase
16.8	At2g36790	0.255157	1.79511	0.343536	0.674801	UDP-glucoronosyl/UDP-glucosyl transferase family protein contains Pfam profile: PF00201 UDP-glucoronosyl and UDP-glucosyl transferase
16.8	At3g16520	0.659616	-0.335363	0.116712	-0.29123	UDP-glucoronosyl/UDP-glucosyl transferase family protein contains Pfam profile: PF00201 UDP-glucoronosyl and UDP-glucosyl transferase
16.8	At4g01070	0.125723	0.406079	0.0079987	1.43965	UDP-glucoronosyl/UDP-glucosyl transferase family protein contains Pfam profile: PF00201 UDP-glucoronosyl and UDP-glucosyl transferase
16.8	At5g49690	0.0348642	2.431	0.475544	0.100503	UDP-glucoronosyl/UDP-glucosyl transferase family protein contains Pfam profile: PF00201 UDP-glucoronosyl and UDP-glucosyl transferase
16.8	At5g65550	0.332175	-0.881965	0.768574	-0.090451	UDP-glucoronosyl/UDP-glucosyl transferase family protein contains Pfam profile: PF00201 UDP-glucoronosyl and UDP-glucosyl transferase ;similar to flavonol 3-O-glucosyltransferase (anthocyanin rhamnosyl transferase) from Petunia hybrida [SP|Q43716]
16.8	At5g17030	0.0583277	1.61769	0.348421	0.185526	UDP-glucoronosyl/UDP-glucosyl transferase family protein similar to UDP glucose:flavonoid 3-o-glucosyltransferase from Vitis vinifera, EMBL:AF000372
16.8	At5g17040	0.51971	-0.45823	0.740584	0.0869109	UDP-glucoronosyl/UDP-glucosyl transferase family protein similar to UDP glucose:flavonoid 3-o-glucosyltransferase GI:13620861 from [Vitis vinifera]; contains Pfam profile: PF00201 UDP-glucoronosyl and UDP-glucosyl transferase
16.8	At5g17050	0.567615	-0.226942	0.315705	0.131713	UDP-glucoronosyl/UDP-glucosyl transferase family protein similar to UDP glucose:flavonoid 3-o-glucosyltransferase, Vitis vinifera, EMBL:AF000372
16.99: Secondary metabolism
16.10	At1g18140	0.657324	-0.133173	0.376041	0.137876	laccase family protein / diphenol oxidase family protein similar to high-pI laccase (LAC2-1) GI:1621460 from [Liriodendron tulipifera]
16.10	At5g48100	0.678807	-0.31353	0.308707	0.136595	laccase family protein / diphenol oxidase family protein similar to laccase [Pinus taeda][GI:13661197]
16.10	At5g01040	0.0775678	1.98518	0.474327	0.413317	laccase family protein / diphenol oxidase family protein similar to laccase [Pinus taeda][GI:13661201], lac110 laccase, Populus trichocarpa, EMBL:PTY13773
16.10	At3g09220	0.591531	0.179469	0.763332	0.0563879	laccase family protein / diphenol oxidase family protein similar to laccase [Pinus taeda][GI:13661201], laccase GB:CAA74105 [Populus balsamifera subsp. trichocarpa]; contains Pfam profile: Multicopper oxidases
16.10	At2g46570	0.430461	-0.527806	0.247626	0.0957674	laccase family protein / diphenol oxidase family protein similar to laccase [Populus balsamifera subsp. trichocarpa][GI:3805960]
16.10	At2g38080	0.420061	-0.531641	0.650721	-0.155512	laccase, putative / diphenol oxidase, putative similar to diphenol oxidase [Nicotiana tabacum][GI:1685087]
16.10	At5g01190	0.673195	-0.468511	0.791103	-0.0887098	laccase, putative / diphenol oxidase, putative similar to diphenol oxidase [Nicotiana tabacum][GI:1685087]
16.10	At5g58910	0.480581	-0.160208	0.84257	0.00156142	laccase, putative / diphenol oxidase, putative similar to diphenol oxidase [Nicotiana tabacum][GI:1685087]
16.10	At2g29130	0.319228	-1.29587	0.819399	-0.0371904	laccase, putative / diphenol oxidase, putative similar to laccase [Liriodendron tulipifera][GI:1621467]
16.10	At5g03260	0.131089	-1.00532	0.594955	-0.100114	laccase, putative / diphenol oxidase, putative similar to laccase [Pinus taeda][GI:13661207]
16.10	At2g30210	0.53812	0.0387843	0.549817	0.133218	laccase, putative / diphenol oxidase, putative similar to laccase [Populus balsamifera subsp. trichocarpa][GI:3805960]
16.10	At2g40370	0.63902	-0.570726	0.668754	0.089865	laccase, putative / diphenol oxidase, putative similar to laccase [Populus balsamifera subsp. trichocarpa][GI:3805960]
16.10	At5g60020	0.481376	-0.558972	0.635442	-0.105143	laccase, putative / diphenol oxidase, putative similar to laccase LAC2-4, Liriodendron tulipifera, EMBL:LTU73106 [GI:1621467]
16.10	At1g33030	0.00332501	2.90553	0.0176859	0.685249	O-methyltransferase family 2 protein similar to caffeic acid 3-O-methyltransferase [SP|Q00763] [Populus tremuloides], catechol O-methyltransferase [GI:4808524][Thalictrum tuberosum]
16.10	At1g76790	0.498007	-0.543822	0.792875	-0.0230991	O-methyltransferase family 2 protein similar to caffeic acid O-methyltransferase [Catharanthus roseus][GI:18025321], catechol O-methyltransferase GB:CAA55358 [Vanilla planifolia]
16.99: Secondary metabolism
16.99	At2g38040	0.680345	-0.290822	0.0934557	-0.38365	acetyl co-enzyme A carboxylase carboxyltransferase alpha subunit family contains Pfam profile: PF03255: Acetyl co-enzyme A carboxylase carboxyltransferase alpha subunit
16.99	At5g04620	0.148174	-0.900919	0.473236	-0.177154	aminotransferase class I and II family protein similar to 8-amino-7-oxononanoate synthase, Bacillus sphaericus, PIR:JQ0512 [SP|P22806], Bacillus subtilis [SP|P53556]; contains Pfam protile PF00155 aminotransferase, classes I and II
16.99	At5g57590	0.699621	-0.260828	0.823432	-0.0246789	aminotransferase class III family protein low similarity to 7,8-diaminopelargonic acid aminotransferase BioA [Mesorhizobium loti] GI:12044306; contains Pfam profile PF00202: aminotransferase, class III
16.99	At1g58180	0.210021	0.307857	0.0779892	-0.84098	carbonic anhydrase family protein / carbonate dehydratase family protein similar to SP|P46512 Carbonic anhydrase 1 (EC 4.2.1.1) (Carbonate dehydratase 1) {Flaveria linearis}; contains Pfam profile PF00484: Carbonic anhydrase
16.99	At4g33580	0.418768	-0.525948	0.218018	-0.514806	carbonic anhydrase family protein / carbonate dehydratase family protein similar to SP|P46512 Carbonic anhydrase 1 (EC 4.2.1.1) (Carbonate dehydratase 1) {Flaveria linearis}; contains Pfam profile PF00484: Carbonic anhydrase
16.99	At1g23730	0.582066	-0.045233	0.6691	-0.187132	carbonic anhydrase, putative / carbonate dehydratase, putative similar to SP|P27140 Carbonic anhydrase, chloroplast precursor (EC 4.2.1.1) (Carbonate dehydratase) {Arabidopsis thaliana}; contains Pfam profile PF00484: Carbonic anhydrase
16.99	At1g70410	0.686708	-0.218152	0.203425	-0.352201	carbonic anhydrase, putative / carbonate dehydratase, putative similar to SP|P42737 Carbonic anhydrase 2 (EC 4.2.1.1) (Carbonate dehydratase 2) {Arabidopsis thaliana}; contains Pfam profile PF00484: Carbonic anhydrase
16.99	At5g52810	0.678521	-0.230362	0.835702	0.0126089	ornithine cyclodeaminase/mu-crystallin family protein contains Pfam PF02423: Ornithine cyclodeaminase/mu-crystallin family
16.99	At5g07850	0.541529	-0.599468	0.294441	0.120479	transferase family protein similar to anthranilate N-hydroxycinnamoyl/benzoyltransferase, Dianthus caryophyllus [gi:2239091]; contains Pfam transferase family domain PF002458
13.1.1.1: Amino acid synthesis
13.1.1.1	At3g22200	0.0585848	0.933085	0.545282	-0.0754144	4-aminobutyrate aminotransferase / gamma-amino-N-butyrate transaminase / GABA transaminase / beta-alanine--oxoglutarate aminotransferase identical to gamma-aminobutyrate transaminase subunit precursor [Arabidopsis thaliana] (EC 2.6.1.19) GI:14030435; cont
13.1.1.1	At5g17330	0.0902776	0.97411	0.105235	0.178719	glutamate decarboxylase 1 (GAD 1) sp|Q42521
13.1.1.1	At1g65960	0.0857175	2.01456	0.817613	0.0500394	glutamate decarboxylase 2 (GAD 2) similar to glutamate decarboxylase (gad) GI:294111 from [Petunia hybrida]
13.1.1.1	At3g17760	0.356954	0.43624	0.838084	0.0125088	glutamate decarboxylase, putative similar to glutamate decarboxylase GB:Q07346 [Petunia x hybrida] (J. Biol. Chem. 268 (26), 19610-19617 (1993))
13.1.1.1	At2g02000	0.629536	-0.759521	0.498346	0.0876487	glutamate decarboxylase, putative strong similarity to glutamate decarboxylase [Nicotiana tabacum] GI:21327029
13.1.1.1	At2g02010	0.0844073	2.50953	0.335785	0.929236	glutamate decarboxylase, putative strong similarity to glutamate decarboxylase isozyme 3 [Nicotiana tabacum] GI:13752462
13.1.1.1	At5g52810	0.678521	-0.230362	0.835702	0.0126089	ornithine cyclodeaminase/mu-crystallin family protein contains Pfam PF02423: Ornithine cyclodeaminase/mu-crystallin family
13.1.1.1	At3g17720	0.46443	-0.180322	0.833825	-0.0236617	pyridoxal-dependent decarboxylase family protein similar to SP|P54767|DCE_LYCES Glutamate decarboxylase (EC 4.1.1.15) {Lycopersicon esculentum}; contains Pfam profile PF00282: Pyridoxal-dependent decarboxylase conserved domain
13.1.1.2: Amino acid synthesis
13.1.1.2	At2g22250	0.625864	-0.018485	0.26554	-0.148861	aminotransferase class I and II family protein similar to aspartate aminotransferase from Bacillus stearothermophilus SP|Q59228, Thermus aquaticus SP|O33822; contains Pfam profile PF00155 aminotransferase, classes I and II
13.1.1.2	At5g11520	0.0100043	1.54817	0.134867	0.407887	aspartate aminotransferase, chloroplast / transaminase A (ASP3) (YLS4) identical to SP|P46644 Aspartate aminotransferase, chloroplast precursor (EC 2.6.1.1) (Transaminase A) {Arabidopsis thaliana}; identical to cDNA YLS4 mRNA for aspartate aminotransferas
13.1.1.2	At4g31990	0.667123	-1.15913	0.813114	-0.0178316	aspartate aminotransferase, chloroplast / transaminase A (ASP5) (AAT1) nearly identical to SP|P46248 Aspartate aminotransferase, chloroplast precursor (EC 2.6.1.1) (Transaminase A) {Arabidopsis thaliana}
13.1.1.2	At5g19550	0.0473185	1.19226	0.133644	0.60351	aspartate aminotransferase, cytoplasmic isozyme 1 / transaminase A (ASP2) identical to SP|P46645 Aspartate aminotransferase, cytoplasmic isozyme 1 (EC 2.6.1.1) (Transaminase A) {Arabidopsis thaliana}
13.1.1.2	At1g62800	0.674126	-0.174721	0.828897	0.0161619	aspartate aminotransferase, cytoplasmic isozyme 2 / transaminase A (ASP4) identical to aspartate aminotransferase, cytoplasmic isozyme 2 SP:P46646 [Arabidopsis thaliana]
13.1.1.2	At2g30970	0.418119	0.168925	0.431762	0.110353	aspartate aminotransferase, mitochondrial / transaminase A (ASP1) identical to SP|P46643 Aspartate aminotransferase, mitochondrial precursor (EC 2.6.1.1) (Transaminase A) {Arabidopsis thaliana}
13.1.1.3: Amino acid synthesis
13.1.1.3	At1g72330	0.0376502	1.67096	0.264901	0.603622	alanine aminotransferase, putative similar to alanine aminotransferase 2 SP|P34106 from Panicum miliaceum, SP|P52894 from Hordeum vulgare, GI:4730884 from Oryza sativa
13.1.1.3	At1g17290	0.0493827	1.16656	0.0215018	1.11776	alanine aminotransferase, putative similar to alanine aminotransferase from Panicum miliaceum [SP|P34106], GB:AAC62456 GI:3694807 from [Zea mays], GI:4730884 from Oryza sativa
13.1.1.3	At3g08860	0.362175	-2.13198	0.444831	0.127961	alanine--glyoxylate aminotransferase, putative / beta-alanine-pyruvate aminotransferase, putative / AGT, putative similar to similar to SP|Q64565 Alanine--glyoxylate aminotransferase 2, mitochondrial precursor (EC 2.6.1.44) (AGT 2) (Beta-alanine-pyruvate
13.1.1.3	At2g38400	0.418445	0.131637	0.124246	-0.7631	alanine--glyoxylate aminotransferase, putative / beta-alanine-pyruvate aminotransferase, putative / AGT, putative similar to SP|Q64565 Alanine--glyoxylate aminotransferase 2, mitochondrial precursor (EC 2.6.1.44) (AGT 2) (Beta-alanine-pyruvate aminotransf
13.1.1.3	At4g39660	0.0397536	1.00772	0.721928	-0.089186	alanine--glyoxylate aminotransferase, putative / beta-alanine-pyruvate aminotransferase, putative / AGT, putative similar to SP|Q64565 Alanine--glyoxylate aminotransferase 2, mitochondrial precursor (EC 2.6.1.44) (AGT 2) (Beta-alanine-pyruvate aminotransf
13.1.1.3	At1g23310	0.686932	-0.281609	0.657195	-0.150292	glutamate:glyoxylate aminotransferase 1 (GGT1) identical to glutamate:glyoxylate aminotransferase 1 [Arabidopsis thaliana] GI:24461827; similar to alanine aminotransferase GI:4730884 from [Oryza sativa]; contains Pfam profile PF00155: aminotransferase, cl
13.1.1.3	At1g70580	0.572586	-0.64376	0.745057	-0.0383996	glutamate:glyoxylate aminotransferase 2 (GGT2) identical to glutamate:glyoxylate aminotransferase 2 [Arabidopsis thaliana] GI:24461829; similar to alanine aminotransferase from Panicum miliaceum [SP|P34106], GI:4730884 from Oryza sativa; contains Pfam pro
13.1.1.3	At2g13360	0.617073	-0.427964	0.0106707	-1.12769	serine-glyoxylate aminotransferase-related similar to serine-glyoxylate aminotransferase (GI:21535798)[Methylobacterium dichloromethanicum; contains TIGRFAM TIGR01364: phosphoserine aminotransferase; contains Pfam PF00266: aminotransferase, class V]
13.1.2.2: Amino acid synthesis
13.1.2.3	At1g15410	0.493049	0.0242873	0.080451	-0.462305	aspartate-glutamate racemase family contains Pfam profile PF|01177 Aspartate-glutamate racemase family; contains TIGRFAM TIGR00035: aspartate racemase; similar to aspartate racemase (GI:5458794){Pyrococcus abyssi}
13.1.2.2	At2g39800	0.269044	-0.880173	0.825134	0.0512508	delta 1-pyrroline-5-carboxylate synthetase A / P5CS A (P5CS1) identical to SP:P54887:P5C1_ARATH
13.1.2.2	At3g55610	0.418768	-0.54744	0.454412	-0.394853	delta 1-pyrroline-5-carboxylate synthetase B / P5CS B (P5CS2) identical to SP|P54888
13.1.2.2	At5g62530	0.120695	0.438584	0.352677	-0.2548	delta-1-pyrroline-5-carboxylate dehydrogenase (P5CDH) identical to delta-1-pyrroline-5-carboxylate dehydrogenase precursor [Arabidopsis thaliana] gi|15383744|gb|AAK73756; identical to cDNA delta-1-pyrroline-5-carboxylate dehydrogenase precursor (P5CDH) nu
13.1.2.2	At5g14800	0.628179	-0.135422	0.459615	0.149327	pyrroline-5-carboxylate reductase identical to pyrroline-5-carboxylate reductase SP:P54904 from [Arabidopsis thaliana]
13.1.2.3: Amino acid synthesis
13.1.2.3	At1g80600	0.449073	0.11277	0.50079	-0.150443	acetylornithine aminotransferase, mitochondrial, putative / acetylornithine transaminase, putative / AOTA, putative / ACOAT, putative similar to SP|O04866 Acetylornithine aminotransferase, mitochondrial precursor (EC 2.6.1.11) (ACOAT) (Acetylornithine tra
13.1.2.3	At2g37500	0.244238	-0.702624	0.394586	-0.203044	arginine biosynthesis protein ArgJ family contains Pfam profile: PF01960 ArgJ family
13.1.2.3	At5g10920	0.367526	-0.674052	0.807405	-0.0269362	argininosuccinate lyase, putative / arginosuccinase, putative similar to argininosuccinate lyase [Nostoc punctiforme] GI:7672743; contains Pfam profile PF00206: Lyase
13.1.2.3	At4g24830	0.542695	-0.158511	0.622728	-0.136563	arginosuccinate synthase family contains Pfam profile: PF00764 arginosuccinate synthase
13.1.2.3	At1g26640	0.64771	-0.161333	0.56046	-0.149644	aspartate/glutamate/uridylate kinase family protein contains Pfam amino acid kinase family PF00696
13.1.2.3	At3g57560	0.120151	0.613039	0.556466	0.136396	aspartate/glutamate/uridylate kinase family protein similar to acetylglutamate kinase from Porphyra purpurea [SP|P31595], Campylobacter jejuni [GI:6650364] contains Pfam profile PF00696: Amino acid kinase family
13.1.2.3	At3g27740	0.699262	-0.242079	0.805585	-0.0308178	carbamoyl-phosphate synthase [glutamine-hydrolyzing] (CARA) / glutamine-dependent carbamoyl-phosphate synthase small subunit identical to carbamoyl phosphate synthetase small subunit GI:2462781 [Arabidopsis thaliana]
13.1.2.3	At1g29900	0.622075	-0.0996033	0.534283	0.247306	carbamoyl-phosphate synthase family protein similar to carbamoylphosphate synthetase GI:6552726 from [Medicago sativa]; contains Pfam profiles PF02786: Carbamoyl-phosphate synthase L chain ATP binding domain, PF00289: Carbamoyl-phosphate synthase L chain
13.1.2.3	At1g75330	0.451091	0.118964	0.597285	0.162773	ornithine carbamoyltransferase, chloroplast / ornithine transcarbamylase / OTCase (OTC) identical to SP|O50039 Ornithine carbamoyltransferase, chloroplast precursor (EC 2.1.3.3) (OTCase) (Ornithine transcarbamylase) {Arabidopsis thaliana}
13.1.3.1: Amino acid synthesis
13.1.3.1	At3g47340	2.57e-06	0.893954	0.0013156	-0.547456	asparagine synthetase 1 [glutamine-hydrolyzing] / glutamine-dependent asparagine synthetase 1 (ASN1) identical to SP|P49078 Asparagine synthetase [glutamine-hydrolyzing] (EC 6.3.5.4) (Glutamine- dependent asparagine synthetase) {Arabidopsis thaliana}
13.1.3.1	At5g65010	0.630121	-0.340666	2.87e-07	1.38392	asparagine synthetase 2 (ASN2) identical to asparagine synthetase (ASN2) [Arabidopsis thaliana] GI:3859536
13.1.3.1	At5g10240	0.695298	-0.35127	0.801837	-0.0448277	asparagine synthetase 3 (ASN3) identical to asparagine synthetase (ASN3) [Arabidopsis thaliana] GI:3859534
13.1.3.2: Amino acid synthesis
13.1.3.2	At4g29840	0.694399	0.497446	0.3392	0.118879	threonine synthase, chloroplast identical to SP|Q9S7B5 Threonine synthase, chloroplast precursor (EC 4.2.3.1) (TS) {Arabidopsis thaliana}
13.1.3.2	At1g72810	0.538989	-0.519183	0.547879	-0.289487	threonine synthase, putative strong similarity to SP|Q9S7B5 Threonine synthase, chloroplast precursor (EC 4.2.3.1) (TS) {Arabidopsis thaliana}
13.1.3.4: Amino acid synthesis
13.1.3.4	At5g17920	0.642433	-0.135818	0.790976	0.0851865	5-methyltetrahydropteroyltriglutamate--homocysteine methyltransferase / vitamin-B12-independent methionine synthase / cobalamin-independent methionine synthase (CIMS) identical to SP|O50008 5-methyltetrahydropteroyltriglutamate--homocysteine methyltransfe
13.1.3.4	At5g20980	0.633503	-0.370148	0.713165	0.0457353	5-methyltetrahydropteroyltriglutamate--homocysteine methyltransferase, putative / vitamin-B12-independent methionine synthase, putative / cobalamin-independent methionine synthase, putative strong similarity to SP|O50008 5-methyltetrahydropteroyltriglutam
13.1.3.4	At3g03780	0.676117	-0.189012	0.714305	0.143076	5-methyltetrahydropteroyltriglutamate--homocysteine methyltransferase, putative / vitamin-B12-independent methionine synthase, putative / cobalamin-independent methionine synthase, putative very strong similarity to SP|O50008 5-methyltetrahydropteroyltrig
13.1.3.4	At3g57050	0.326543	-0.779617	0.677519	-0.13258	cystathionine beta-lyase, chloroplast / beta-cystathionase / cysteine lyase (CBL) identical to SP|P53780 Cystathionine beta-lyase, chloroplast precursor (EC 4.4.1.8) (CBL) (Beta-cystathionase) (Cysteine lyase) {Arabidopsis thaliana}
13.1.3.4	At3g01120	0.0559162	0.917825	0.22368	-0.309383	cystathionine gamma-synthase, chloroplast / O-succinylhomoserine (Thiol)-lyase (CGS) identical to SP|P55217 Cystathionine gamma-synthase, chloroplast precursor (EC 4.2.99.9) (CGS) (O-succinylhomoserine (Thiol)-lyase) {Arabidopsis thaliana}
13.1.3.4	At1g33320	0.600269	0.248159	0.0438529	0.195075	cystathionine gamma-synthase, chloroplast, putative / O-succinylhomoserine (Thiol)-lyase, putative strong similarity to SP|P55217 Cystathionine gamma-synthase, chloroplast precursor (EC 4.2.99.9) (CGS) (O-succinylhomoserine (Thiol)-lyase) {Arabidopsis tha
13.1.3.4	At3g25900	0.00099648	1.8211	0.0162502	0.373318	homocysteine S-methyltransferase 1 (HMT-1) identical to GB:AAF23821 from [Arabidopsis thaliana]
13.1.3.4	At3g63250	0.371703	-0.563775	0.339989	-0.145074	homocysteine S-methyltransferase 2 (HMT-2) 99.7% identical to homocysteine S-methyltransferase AtHMT-2 (GI:6685163) [Arabidopsis thaliana]
13.1.3.4	At3g22740	0.632718	0.0179942	0.172714	0.300534	homocysteine S-methyltransferase 3 (HMT-3) identical to homocysteine S-methyltransferase HMT-3 [Arabidopsis thaliana] GI:9966515; similar to homocysteine S-methyltransferase AtHMT-2 (GI:6685163) [Arabidopsis thaliana]; similar to selenocysteine methyltran
13.1.3.4	At5g49810	0.630387	-0.360074	0.591716	-0.124792	methionine S-methyltransferase identical to methionine S-methyltransferase [Arabidopsis thaliana] GI:5733429
13.1.3.4	At1g02500	0.113204	0.564838	0.829065	-0.03022	S-adenosylmethionine synthetase 1 (SAM1) identical to S-adenosylmethionine synthetase 1 (Methionine adenosyltransferase 1, AdoMet synthetase 1) [Arabidopsis thaliana] SWISS-PROT:P23686
13.1.3.4	At4g01850	0.414268	0.129331	0.640728	0.140453	S-adenosylmethionine synthetase 2 (SAM2) identical to S-adenosylmethionine synthetase 2 (Methionine adenosyltransferase 2, AdoMet synthetase 2) [Arabidopsis thaliana] SWISS-PROT:P17562
13.1.3.4	At3g17390	0.105098	1.19973	0.280732	-0.211778	S-adenosylmethionine synthetase, putative similar to S-adenosylmethionine synthetase 2 (Methionine adenosyltransferase 2, AdoMet synthetase 2) [Catharanthus roseus] SWISS-PROT:Q96552
13.1.3.4	At2g36880	0.113057	0.664144	0.344411	-0.227158	S-adenosylmethionine synthetase, putative similar to S-adenosylmethionine synthetase 3 (Methionine adenosyltransferase 3, AdoMet synthetase 3) [Lycopersicon esculentum] SWISS-PROT:P43282
13.1.3.5: Amino acid synthesis
13.1.3.5	At3g14390	0.678895	-0.217062	0.668836	-0.177002	diaminopimelate decarboxylase, putative / DAP carboxylase, putative similar to diaminopimelate decarboxylase [Arabidopsis thaliana] GI:6562332; contains Pfam profiles PF02784: Pyridoxal-dependent decarboxylase pyridoxal binding domain, PF00278: Pyridoxal-
13.1.3.5	At5g11880	0.42401	-0.512056	0.813564	0.0366466	diaminopimelate decarboxylase, putative / DAP carboxylase, putative similar to diaminopimelate decarboxylase [Arabidopsis thaliana] GI:6562332; contains Pfam profiles PF02784: Pyridoxal-dependent decarboxylase pyridoxal binding domain, PF00278: Pyridoxal-
13.1.3.5	At3g53580	0.387348	0.126625	0.569108	-0.22995	diaminopimelate epimerase family protein contains Pfam profile PF01678: Diaminopimelate epimerase
13.1.3.5	At5g52100	0.230492	-1.00397	0.182761	-0.673478	dihydrodipicolinate reductase family protein weak similarity to dihydrodipicolinate reductase [Corynebacterium glutamicum] GI:311768; contains Pfam profiles PF01113: Dihydrodipicolinate reductase N-terminus, PF05173: Dihydrodipicolinate reductase C-termin
13.1.3.5	At2g44040	0.690136	-0.279342	0.704388	-0.0803635	dihydrodipicolinate reductase family protein weak similarity to SP|Q52419 Dihydrodipicolinate reductase (EC 1.3.1.26) (DHPR) {Pseudomonas syringae} ; contains Pfam profiles PF01113: Dihydrodipicolinate reductase N-terminus, PF05173: Dihydrodipicolinate re
13.1.3.5	At3g59890	0.696904	-0.230109	0.509923	-0.101277	dihydrodipicolinate reductase family protein weak similarity to SP|Q52419 Dihydrodipicolinate reductase (EC 1.3.1.26) (DHPR) {Pseudomonas syringae}; contains Pfam profiles PF01113: Dihydrodipicolinate reductase N-terminus, PF05173: Dihydrodipicolinate red
13.1.3.5	At3g60880	0.432393	0.0904708	0.415424	-0.136513	dihydrodipicolinate synthase 1 (DHDPS1) (DHDPS) (DHPS1) identical to SP|Q9LZX6 Dihydrodipicolinate synthase 1, chloroplast precursor (EC 4.2.1.52) (DHDPS 1) {Arabidopsis thaliana}
13.1.3.5	At2g45440	0.200428	0.330416	0.838671	0.00665816	dihydrodipicolinate synthase 2 (DHDPS2) identical to dihydrodipicolinate synthase 2 (DHDPS2) [Arabidopsis thaliana] GI:11066382
13.1.3.6.1: Amino acid synthesis
13.1.3.6.1	At2g17370	0.440788	-0.254619	0.694995	-0.155743	3-hydroxy-3-methylglutaryl-CoA reductase 2 / HMG-CoA reductase 2 (HMGR2) identical to SP|P43256 3-hydroxy-3-methylglutaryl-coenzyme A reductase 2 (EC 1.1.1.34) (HMG- CoA reductase 2) (HMGR2) {Arabidopsis thaliana}
13.1.3.6.1	At5g13280	0.0583223	1.014	0.209219	0.360955	aspartate kinase identical to aspartate kinase [Arabidopsis thaliana] GI:4376158
13.1.3.6.1	At5g14060	0.313191	-0.968126	0.587793	0.237007	aspartate kinase, lysine-sensitive nearly identical to gi:2257743
13.1.3.6.1	At3g02020	0.599782	0.0523255	0.343136	0.437179	aspartate kinase, lysine-sensitive, putative similar to aspartate kinase gi:2257743 (Arabidopsis thaliana)
13.1.3.6.1	At1g31230	0.575315	-0.43731	0.727536	-0.0419769	bifunctional aspartate kinase/homoserine dehydrogenase / AK-HSDH nearly identical to gb|X71364 [PIR|S46497] aspartate kinase / homoserine dehydrogenase from Arabidopsis thaliana; contains ACT domain
13.1.3.6.1	At4g19710	0.165386	0.21462	0.0148429	-0.214725	bifunctional aspartate kinase/homoserine dehydrogenase, putative / AK-HSDH, putative similar to gb|X71364 [PIR|S46497] aspartate kinase / homoserine dehydrogenase from Arabidopsis thaliana
13.1.3.6.1	At5g21060	0.536986	-0.447382	0.577777	-0.120392	homoserine dehydrogenase family protein similar to aspartokinase-homoserine dehydrogenase [Glycine max] GI:2970447, GI:2970556; contains Pfam profile PF00742: Homoserine dehydrogenase
13.1.3.6.1	At2g17265	0.676173	-0.205248	0.351768	-0.198557	homoserine kinase (HSK) identical to homoserine kinase [Arabidopsis thaliana] gi|4927412|gb|AAD33097
13.1.3.6.1	At1g14810	0.0977183	0.682105	0.603006	0.124495	semialdehyde dehydrogenase family protein similar to SP:O31219 Aspartate-semialdehyde dehydrogenase (EC 1.2.1.11) (ASA dehydrogenase) (ASADH) {Legionella pneumophila}; contains Pfam profiles PF02774: Semialdehyde dehydrogenase dimerisation domain, PF01118
13.1.3.6.2: Amino acid synthesis
13.1.3.6.2	At3g18000	0.284212	-0.920541	0.83608	-0.0221615	phosphoethanolamine N-methyltransferase 1 / PEAMT 1 (NMT1) identical to Phosphoethanolamine N-methyltransferase 1 (EC 2.1.1.103) (PEAMT 1) (AtNMT1) (SP:Q9FR44){Arabidopsis thaliana}; strong similarity to phosphoethanolamine N-methyltransferase from [Spina
13.1.3.6.2	At1g48600	0.586066	-0.225408	0.306597	0.27316	phosphoethanolamine N-methyltransferase 2, putative (NMT2) very similar to |PEM2_ARATH Putative phosphoethanolamine N-methyltransferase 2 (EC 2.1.1.103) (SP:Q944H0){Arabidopsis thaliana}; very similar to Halotolerance protein Hal3b (SP:P94063)[Arabidopsis
13.1.3.6.2	At1g73600	0.563732	-0.32668	0.0845683	0.292351	phosphoethanolamine N-methyltransferase 3, putative (NMT3) strong similarity to SP|Q9FR44 Phosphoethanolamine N-methyltransferase 1 (EC 2.1.1.103) (PEAMT 1) (AtNMT1) {Arabidopsis thaliana}; identical to SP|Q9C6B9 Putative phosphoethanolamine N-methyltrans
13.1.4.1: Amino acid synthesis
13.1.4.1	At2g31810	0.0105527	0.558863	0.826083	-0.0254326	acetolactate synthase small subunit, putative similar to gi:5931761 from Nicotiana plumbaginifolia
13.1.4.1	At5g16290	0.687886	-0.289353	0.0849407	-0.172571	acetolactate synthase small subunit, putative similar to gi:5931761 from Nicotiana plumbaginifolia
13.1.4.1	At3g48560	0.676173	-0.311967	0.776837	0.0505144	acetolactate synthase, chloroplast / acetohydroxy-acid synthase (ALS) nearly identical to SP|P17597 Acetolactate synthase, chloroplast precursor (EC 2.2.1.6, formerly EC 4.1.3.18) (Acetohydroxy-acid synthase) (ALS) {Arabidopsis thaliana}
13.1.4.1	At1g10060	0.000551537	0.758017	0.729143	-0.0523893	branched-chain amino acid aminotransferase 1 / branched-chain amino acid transaminase 1 (BCAT1) nearly identical to SP|Q93Y32 Branched-chain amino acid aminotransferase 1, mitochondrial precursor (EC 2.6.1.42) (Atbcat-1) {Arabidopsis thaliana}; contains P
13.1.4.1	At1g10070	0.0218098	1.52259	0.0280027	-0.938579	branched-chain amino acid aminotransferase 2 / branched-chain amino acid transaminase 2 (BCAT2) identical to SP|Q9M439 Branched-chain amino acid aminotransferase 2, chloroplast precursor (EC 2.6.1.42) (Atbcat-2) {Arabidopsis thaliana}; contains Pfam profi
13.1.4.1	At3g49680	0.443839	0.0812629	0.59452	-0.203415	branched-chain amino acid aminotransferase 3 / branched-chain amino acid transaminase 3 (BCAT3) identical to SP|Q9M401 Branched-chain amino acid aminotransferase 3, chloroplast precursor (EC 2.6.1.42) (Atbcat-3){Arabidopsis thaliana}
13.1.4.1	At3g19710	0.0923246	0.231223	0.0351798	0.680297	branched-chain amino acid aminotransferase 4, putative / branched-chain amino acid transaminase, putative (BCAT4) similar to branched-chain amino acid transaminase 6 [Arabidopsis thaliana] GI:13810195; contains Pfam profile: PF01063 aminotransferase class
13.1.4.1	At5g65780	0.625498	-0.159796	0.776545	0.110584	branched-chain amino acid aminotransferase 5 / branched-chain amino acid transaminase 5 (BCAT5) nearly identical to SP|Q9FYA6 Branched-chain amino acid aminotransferase 5, chloroplast precursor (EC 2.6.1.42) (Atbcat-5) {Arabidopsis thaliana}; contains Pfa
13.1.4.1	At1g50110	0.676793	-0.306769	0.84313	-0.00105181	branched-chain amino acid aminotransferase 6 / branched-chain amino acid transaminase 6 (BCAT6) contains Pfam profile: PF01063 aminotransferase class IV; identical to SP|Q9LPM9 Branched-chain amino acid aminotransferase 6 (EC 2.6.1.42) (Atbcat-6) {Arabido
13.1.4.1	At3g58610	0.646739	-0.149869	0.593721	0.204349	ketol-acid reductoisomerase identical to ketol-acid reductoisomerase, chloroplast precursor (EC 1.1.1.86) (Acetohydroxy-acid reductoisomerase) (Alpha-keto-beta-hydroxylacil reductoisomerase) (Swiss-Prot:Q05758) [Arabidopsis thaliana]
13.1.4.4: Amino acid synthesis
13.1.4.4	At1g74040	0.595794	-0.0661635	0.832931	0.00942109	2-isopropylmalate synthase 1 (IMS1) identical to 2-isopropylmalate synthase (IMS1) [Arabidopsis thaliana] GI:12330687; identical to cDNA 2-isopropylmalate synthase (IMS1) GI:12330686
13.1.4.4	At5g23020	0.256623	0.26587	0.399879	0.126832	2-isopropylmalate synthase 2 (IMS2) identical to 2-isopropylmalate synthase (IMS2) [Arabidopsis thaliana] GI:12330689
13.1.4.4	At5g23010	0.544077	-0.512109	0.212276	0.651804	2-isopropylmalate synthase 3 (IMS3) identical to 2-isopropylmalate synthase (IMS3) [Arabidopsis thaliana] GI:15983745; identical to cDNA 2-isopropylmalate synthase (IMS3) GI:15983744
13.1.4.4	At1g18500	0.594158	-0.0516223	0.626633	-0.178151	2-isopropylmalate synthase, putative strong similarity to 2-isopropylmalate synthase (IMS1) [Arabidopsis thaliana] GI:12330687; contains Pfam profile PF00682: HMGL-like
13.1.4.4	At1g80560	0.374304	0.257379	0.787595	-0.114349	3-isopropylmalate dehydrogenase, chloroplast, putative strong similarity to 3-ISOPROPYLMALATE DEHYDROGENASE PRECURSOR GB:P29102 SP|P29102 from [Brassica napus]
13.1.4.4	At5g14200	0.33806	-1.53327	0.379824	0.255769	3-isopropylmalate dehydrogenase, chloroplast, putative strong similarity to SP|P29102 3-isopropylmalate dehydrogenase, chloroplast precursor {Brassica napus}
13.1.4.4	At1g31180	0.645579	-0.157789	0.586176	-0.380476	3-isopropylmalate dehydrogenase, chloroplast, putative strong similarity to SP|P29102 3-isopropylmalate dehydrogenase, chloroplast precursor {Brassica napus}; EST gb|F14478 comes from this gene
13.1.4.5: Amino acid synthesis
13.1.4.5	At4g11640	0.662895	-0.199417	0.537966	-0.0736972	serine racemase, putative similar to serine racemase [Mus musculus] GI:6448865; contains Pfam profile PF00291: Pyridoxal-phosphate dependent enzyme
13.1.5.1: Amino acid synthesis
13.1.5.1	At1g18640	0.491762	0.0968951	0.138708	-0.282931	3-phosphoserine phosphatase (PSP) nearly identical to 3-phosphoserine phosphatase GI:3759177 from [Arabidopsis thaliana]
13.1.5.1	At1g17745	6.44e-25	2.07329	1.12e-13	0.607461	D-3-phosphoglycerate dehydrogenase / 3-PGDH identical to SP|O04130
13.1.5.1	At4g34200	0.0133974	1.90702	0.280732	0.48654	D-3-phosphoglycerate dehydrogenase, putative / 3-PGDH, putative similar to phosphoglycerate dehydrogenase, Arabidopsis thaliana, SP:O04130
13.1.5.1	At3g19480	0.101592	-1.14056	0.507418	0.0609321	D-3-phosphoglycerate dehydrogenase, putative / 3-PGDH, putative similar to SP:O04130 from [Arabidopsis thaliana]
13.1.5.1	At3g19030	0.103275	0.705999	0.0307722	2.22917	expressed protein contains similarity to phosphoserine aminotransferase GB:P19689 from [Yersinia enterocolitica]
13.1.5.1	At1g72190	0.600422	-0.371541	0.661792	-0.163775	oxidoreductase family protein similar to D-3-phosphoglycerate dehydrogenase from Arabidopsis thaliana [SP|O04130], glyoxylate reductase from Homo sapiens (gi:6002730); contains Pfam D-isomer specific 2-hydroxyacid dehydrogenase, NAD binding domain PF02826
13.1.5.1	At4g35630	0.0112451	1.76769	0.6618	0.171743	phosphoserine aminotransferase, chloroplast (PSAT) identical to Phosphoserine aminotransferase, chloroplast precursor (PSAT) (SP:Q96255)[Arabidopsis thaliana]; contains TIGRFAM TIGR01364: phosphoserine aminotransferase; contains Pfam PF00266: aminotransfe
13.1.5.1	At2g17630	0.387857	0.0883954	0.635639	0.0762249	phosphoserine aminotransferase, putative similar to Phosphoserine aminotransferase, chloroplast precursor (PSAT) (SP:Q96255) [Arabidopsis thaliana]; contains TIGRFAM TIGR01364: phosphoserine aminotransferase; contains Pfam PF00266: aminotransferase, class
13.1.5.2: Amino acid synthesis
13.1.5.2	At4g37930	0.692541	-0.286101	0.429494	-0.722353	glycine hydroxymethyltransferase / serine hydroxymethyltransferase / serine/threonine aldolase (SHM1) identical to serine hydroxymethyl transferase [Arabidopsis thaliana] GI:6899945
13.1.5.2	At1g22020	0.504785	0.03872	0.604324	-0.135788	glycine hydroxymethyltransferase, putative / serine hydroxymethyltransferase, putative / serine/threonine aldolase, putative similar to serine hydroxymethyltransferase [Chlamydomonas reinhardtii] GI:17066746; contains Pfam profile PF00464: serine hydroxym
13.1.5.2	At1g36370	0.240811	0.304302	0.780724	0.050668	glycine hydroxymethyltransferase, putative / serine hydroxymethyltransferase, putative / serine/threonine aldolase, putative similar to serine hydroxymethyltransferase [Chlamydomonas reinhardtii] GI:17066746; contains Pfam profile PF00464: serine hydroxym
13.1.5.2	At4g13890	0.145403	-1.25981	0.741962	0.0690684	glycine hydroxymethyltransferase, putative / serine hydroxymethyltransferase, putative / serine/threonine aldolase, putative similar to serine hydroxymethyltransferase [Chlamydomonas reinhardtii] GI:17066746; contains Pfam profile PF00464: serine hydroxym
13.1.5.2	At4g13930	0.334481	-0.650351	0.394075	-0.311141	glycine hydroxymethyltransferase, putative / serine hydroxymethyltransferase, putative / serine/threonine aldolase, putative similar to serine hydroxymethyltransferase [Chlamydomonas reinhardtii] GI:17066746; contains Pfam profile PF00464: serine hydroxym
13.1.5.2	At4g32520	0.695857	-0.23822	0.715246	0.0552042	glycine hydroxymethyltransferase, putative / serine hydroxymethyltransferase, putative / serine/threonine aldolase, putative similar to serine hydroxymethyltransferase [Chlamydomonas reinhardtii] GI:17066746; contains Pfam profile PF00464: serine hydroxym
13.1.5.2	At5g26780	0.562782	-0.53569	0.327473	-0.140872	glycine hydroxymethyltransferase, putative / serine hydroxymethyltransferase, putative / serine/threonine aldolase, putative strong similarity to SP|P50433 Serine hydroxymethyltransferase, mitochondrial precursor (EC 2.1.2.1) (Serine methylase) (Glycine h
13.1.5.2	At1g08630	0.00159499	2.63891	0.822235	0.0239311	L-allo-threonine aldolase-related similar to L-allo-threonine aldolase (EC 4.1.2.-) (L-allo-TA) (L-allo-threonine acetaldehyde-lyase) (SP:O07051) {Aeromonas jandaei}; similar to ESTs gb|R30517, gb|T42772, gb|R90493, and gb|R90493
13.1.5.2	At2g24580	0.0659239	0.696554	0.794509	-0.0711155	sarcosine oxidase family protein similar to peroxisomal sarcosine oxidase from Homo sapiens [SP|Q9P0Z9], Oryctolagus cuniculus [SP|P79371], Mus musculus [SP|Q9D826]
13.1.5.2	At3g04520	0.158449	0.321472	0.722706	-0.0431322	threonine aldolase family protein similar to L-allo-threonine aldolase SP:O07051 from [Aeromonas jandaei]
13.1.5.3: Amino acid synthesis
13.1.5.3	At4g14880	0.688806	-0.222064	0.603457	0.183969	cysteine synthase / O-acetylserine (thiol)-lyase / O-acetylserine sulfhydrylase (OAS1) nearly identical to SP|P47998 Cysteine synthase (EC 4.2.99.8) (O-acetylserine sulfhydrylase) (O-acetylserine (Thiol)-lyase) {Arabidopsis thaliana}; identical to cDNA O-
13.1.5.3	At2g43750	0.650087	-0.350091	0.7547	0.0733262	cysteine synthase, chloroplast / O-acetylserine (thiol)-lyase / O-acetylserine sulfhydrylase / cpACS1 (OASB) identical to SP|P47999 Cysteine synthase, chloroplast precursor (EC 4.2.99.8) (O-acetylserine sulfhydrylase) (O-acetylserine (Thiol)-lyase) (cpACS
13.1.5.3	At3g03630	0.419877	-0.386588	0.590306	-0.231636	cysteine synthase, chloroplast, putative / O-acetylserine (thiol)-lyase, putative / O-acetylserine sulfhydrylase, putative identical to SP|O22682 Probable cysteine synthase, chloroplast precursor {Arabidopsis thaliana}, similar to SP|P31300 Cysteine synth
13.1.5.3	At3g59760	0.649671	0.415524	0.666858	-0.0712188	cysteine synthase, mitochondrial, putative / O-acetylserine (thiol)-lyase, putative / O-acetylserine sulfhydrylase, putative similar to SP|Q43725 Cysteine synthase, mitochondrial precursor (EC 4.2.99.8) (O- acetylserine sulfhydrylase) (O-acetylserine (Thi
13.1.5.3	At3g61440	0.19177	0.537199	0.231319	-0.459488	cysteine synthase, putative / O-acetylserine (thiol)-lyase, putative / O-acetylserine sulfhydrylase, putative identical to cysteine synthase (EC 4.2.99.8) [Arabidopsis thaliana] GI:5824334; contains Pfam profile PF00291: Pyridoxal-phosphate dependent enzy
13.1.5.3	At3g22460	0.299603	0.293405	0.418347	0.206853	cysteine synthase, putative / O-acetylserine (thiol)-lyase, putative / O-acetylserine sulfhydrylase, putative nearly identical over 185 amino acids to SP|P47998 Cysteine synthase (EC 4.2.99.8) (O-acetylserine sulfhydrylase) (O-acetylserine (Thiol)-lyase)
13.1.5.3	At3g04940	0.339222	-0.712557	0.310147	-0.394665	cysteine synthase, putative / O-acetylserine (thiol)-lyase, putative / O-acetylserine sulfhydrylase, putative similar to O-acetylserine(thiol) lyase (EC 4.2.99.8) [Brassica juncea] GI:2245144; contains Pfam profile PF00291: Pyridoxal-phosphate dependent e
13.1.5.3	At5g28020	0.496119	-0.624963	0.168595	-0.638924	cysteine synthase, putative / O-acetylserine (thiol)-lyase, putative / O-acetylserine sulfhydrylase, putative similar to O-acetylserine(thiol) lyase (EC 4.2.99.8) [Brassica juncea] GI:2245144; contains Pfam profile PF00291: Pyridoxal-phosphate dependent e
13.1.5.3	At5g28030	0.523551	-0.526531	0.36052	0.125124	cysteine synthase, putative / O-acetylserine (thiol)-lyase, putative / O-acetylserine sulfhydrylase, putative similar to O-acetylserine(thiol) lyase [Brassica juncea] GI:2245144; contains Pfam profile PF00291: Pyridoxal-phosphate dependent enzyme
13.1.5.3	At1g55880	0.504243	-0.394998	0.522616	-0.0500665	pyridoxal-5'-phosphate-dependent enzyme, beta family protein similar to SP|P50867 Cysteine synthase (EC 4.2.99.8) (O-acetylserine sulfhydrylase) (O-acetylserine (Thiol)-lyase) [Aspergillus nidulans] {Emericella nidulans}; contains Pfam profile PF00291: Py
13.1.5.3	At3g13110	0.0534859	1.08607	0.0917769	0.453655	serine O-acetyltransferase (SAT-1) identical to serine acetyltransferase (Sat-1) GI:1184048 [Arabidopsis thaliana]
13.1.5.3	At5g56760	0.572526	-0.0647048	0.697455	-0.150957	serine O-acetyltransferase (SAT-52) identical to GI:905391
13.1.5.3	At2g17640	0.521765	-0.449016	0.53406	-0.150347	serine O-acetyltransferase, putative (SAT-106) similar to Arabidopsis thaliana serine acetyltransferase GI:905391
13.1.5.3	At1g55920	0.00514175	1.9322	0.051168	2.51438	serine O-acetyltransferase, putative identical to GI:608677 from [Arabidopsis thaliana]
13.1.5.3	At4g35640	0.545176	-0.269401	0.651127	0.0582241	serine O-acetyltransferase, putative similar to serine acetyltransferase, Arabidopsis thaliana, GI:905391; contains Pfam profile PF00132: Bacterial transferase hexapeptide (four repeats)
13.1.6.1: Amino acid synthesis
13.1.6.1	At4g39980	0.0222569	1.79462	0.472645	-0.238428	2-dehydro-3-deoxyphosphoheptonate aldolase 1 / 3-deoxy-D-arabino-heptulosonate 7-phosphate synthase 1 / DAHP synthetase 1 (DHS1) nearly identical to SP|P29965
13.1.6.1	At4g33510	0.306068	0.298961	0.394804	-0.316725	2-dehydro-3-deoxyphosphoheptonate aldolase 2 / 3-deoxy-D-arabino-heptulosonate 7-phosphate synthase 2 / DAHP synthetase 2 (DHS2) nearly identical to SP|Q00218
13.1.6.1	At1g22410	0.0621265	0.90466	0.641021	-0.245508	2-dehydro-3-deoxyphosphoheptonate aldolase, putative / 3-deoxy-D-arabino-heptulosonate 7-phosphate synthase, putative / DAHP synthetase, putative similar to 3-deoxy-D-arabino-heptulosonate 7-phosphate GI:170224 from [Nicotiana tabacum], SP|P21357 from Sol
13.1.6.1	At5g66120	0.635386	-0.0749393	0.247108	-0.175888	3-dehydroquinate synthase, putative similar to aroB [Neisseria gonorrhoeae][GI:2661441]; contains 3-dehydroquinate synthase domain PF01761
13.1.6.1	At2g45300	0.596547	0.339895	0.800824	-0.0664179	3-phosphoshikimate 1-carboxyvinyltransferase / 5-enolpyruvylshikimate-3-phosphate / EPSP synthase nearly identical to SP|P05466
13.1.6.1	At1g48860	0.272605	0.306196	0.410782	0.21327	3-phosphoshikimate 1-carboxyvinyltransferase, putative / 5-enolpyruvylshikimate-3-phosphate, putative / EPSP synthase, putative strong similarity to 5-enolpyruvylshikimate-3-phosphate (EPSP) synthase SP|P05466 from (Arabidopsis thaliana)
13.1.6.1	At1g48850	0.102298	0.695539	0.74066	-0.119923	chorismate synthase, putative / 5-enolpyruvylshikimate-3-phosphate phospholyase, putative similar to chorismate synthase from Lycopersicon esculentum [SP|Q42884], Corydalis sempervirens [SP|P27793]; contains Pfam chorismate synthase domain PF01264
13.1.6.1	At3g06350	0.44762	0.0870461	0.339248	-0.203581	dehydroquinate dehydratase, putative / shikimate dehydrogenase, putative similar to dehydroquinate dehydratase/shikimate dehydrogenase [Nicotiana tabacum][GI:535771], dehydroquinate dehydratase/shikimate:NADP oxidoreductase [Lycopersicon esculentum][GI:31
13.1.6.1	At4g39540	0.211859	0.412653	0.239759	-0.171174	shikimate kinase family protein similar to shikimate kinase precursor from Lycopersicon esculentum [SP|Q00497]; contains Pfam shikimate kinase domain PF01202
13.1.6.1	At3g26900	0.45109	-0.510091	0.547879	-0.238789	shikimate kinase family protein similar to shikimate kinase precursor GB:CAA45121 [Lycopersicon esculentum]; contains Pfam shikimate kinase domain PF01202
13.1.6.1	At2g16790	0.678989	-0.218864	0.741516	0.0537663	shikimate kinase family protein similar to thermosensitive glucokinase from Escherichia coli [SP|P39208] [SP|P46859]; contains Pfam profile PF01202: shikimate kinase
13.1.6.1	At2g21940	0.44664	-0.714355	0.701574	-0.0688394	shikimate kinase, putative similar to shikimate kinase precursor from Lycopersicon esculentum [SP|Q00497]; contains Pfam shikimate kinase domain PF01202
13.1.6.1	At2g35500	0.187951	-0.87646	0.235608	-0.538997	shikimate kinase-related low similarity to shikimate kinase precursor from Lycopersicon esculentum [SP|Q00497]
13.1.6.2: Amino acid synthesis
13.1.6.2	At2g13810	0.278329	0.327935	0.222871	0.177875	aminotransferase class I and II family protein low similarity to Aromatic Aminotransferase from Pyrococcus horikoshii GP|14278621; contains Pfam profile PF00155 aminotransferase, classes I and II
13.1.6.2	At4g33680	0.635784	-0.382741	0.0313705	-0.76334	aminotransferase class I and II family protein low similarity to Aromatic Aminotransferase from Pyrococcus horikoshii GP|14278621; contains Pfam profile PF00155 aminotransferase, classes I and II
13.1.6.2	At1g80360	0.659786	-0.182151	0.245898	-0.397219	aminotransferase class I and II family protein low similarity to GI:14278621 Aromatic Aminotransferase from Pyrococcus horikoshii
13.1.6.2	At4g23590	0.683715	-0.397121	0.79052	-0.100434	aminotransferase class I and II family protein similar to nicotianamine aminotransferase from Hordeum vulgare [GI:6498122, GI:6469087]; contains Pfam profile PF00155 aminotransferase, classes I and II
13.1.6.2	At4g28420	0.558165	0.139531	0.156861	0.178768	aminotransferase, putative tsimilar to nicotianamine aminotransferase from Hordeum vulgare [GI:6498122, GI:6469087]; contains Pfam profile PF00155 aminotransferase, classes I and II
13.1.6.2	At4g28410	0.281005	0.198683	0.806993	-0.0696359	aminotransferase-related similar to nicotianamine aminotransferase [Hordeum vulgare subsp. vulgare] GI:6469090
13.1.6.2	At3g29200	0.676565	-0.288644	0.500132	-0.144597	chorismate mutase, chloroplast (CM1) identical to chorismate mutase GB:Z26519 [SP|P42738] [Arabidopsis thaliana]
13.1.6.2	At5g10870	0.574672	-0.100038	0.473968	-0.145679	chorismate mutase, cytosolic (CM2) identical to gi:5732016
13.1.6.2	At1g69370	0.638701	-0.142073	0.264088	-0.33193	chorismate mutase, putative similar to gi:5732016 and SP|P42738; contains Pfam profile: PF01817: Chorismate mutase
13.1.6.2	At4g23600	0.640466	-0.438258	0.340366	-0.204488	coronatine-responsive tyrosine aminotransferase / tyrosine transaminase similar to nicotianamine aminotransferase from Hordeum vulgare [GI:6498122, GI:6469087]; contains Pfam profile PF00155 aminotransferase, classes I and II; identical to cDNA coronatine
13.1.6.3: Amino acid synthesis
13.1.6.3	At2g27820	0.294954	0.129784	0.169091	-0.374484	prephenate dehydratase family protein
13.1.6.3	At5g22630	0.095845	0.420158	0.517331	-0.195322	prephenate dehydratase family protein contains Pfam profile PF00800: prephenate dehydratase
13.1.6.3	At1g08250	0.273777	0.407776	0.773136	-0.0739552	prephenate dehydratase family protein contains similarity to prephenate dehydratase GI:1008717 from [Amycolatopsis methanolica]
13.1.6.3	At3g44720	0.00505648	2.36491	0.0161884	1.40507	prephenate dehydratase family protein similar to bacterial PheA gene products
13.1.6.3	At1g11790	0.623704	-0.399762	0.431531	-0.119959	prephenate dehydratase family protein similar to gi|2392772 and is a member of the PF|00800 Prephenate dehydratase family. ESTs gb|T21562 and gb|T21062 come from this gene
13.1.6.3	At3g07630	0.499734	-1.03997	0.232058	-0.483563	prephenate dehydratase family protein similar to P-protein: chorismate mutase, prephenate dehydratase GB:P43900 [Haemophilus influenzae]
13.1.6.4: Amino acid synthesis
13.1.6.4	At5g36160	0.317116	0.248893	0.361689	-0.283127	aminotransferase-related similar to nicotianamine aminotransferase B GI:6469087 from [Hordeum vulgare subsp. vulgare]
13.1.6.5: Amino acid synthesis
13.1.6.5	At5g17990	0.0261301	1.2945	0.154481	0.31447	anthranilate phosphoribosyltransferase identical to anthranilate phosphoribosyltransferase, chloroplast precursor (EC 2.4.2.18) SP:Q02166 from [Arabidopsis thaliana]
13.1.6.5	At1g70570	0.494426	0.0203781	0.560627	0.0922501	anthranilate phosphoribosyltransferase, putative similar to anthranilate phosphoribosyltransferase (EC 2.4.2.18) SP:O66576 from [Aquifex aeolicus]
13.1.6.5	At1g25220	0.0105101	2.60209	0.291287	0.634164	anthranilate synthase beta subunit (ASB1) identical to anthranilate synthase beta subunit GI:403434 from [Arabidopsis thaliana]
13.1.6.5	At1g24807	0.00353284	3.09365	0.195065	0.449487	anthranilate synthase beta subunit, putative similar to anthranilate synthase beta chain GI:403434; similar to ESTs dbj|AV540153.1, dbj|AV557490.1, gb|AI997696.1, gb|AW004516.1, dbj|AV521371.1
13.1.6.5	At5g57890	0.00290228	2.34126	0.746125	0.0789765	anthranilate synthase beta subunit, putative strong similarity to anthranilate synthase beta chain GI:403434 [Arabidopsis thaliana]
13.1.6.5	At1g24909	0.00353284	3.3502	0.0774736	0.694772	anthranilate synthase beta subunit, putative strong similarity to anthranilate synthase beta subunit GI:403434 from (Arabidopsis thaliana)
13.1.6.5	At1g25155	0.00401375	3.30383	0.071057	0.674702	anthranilate synthase beta subunit, putative strong similarity to anthranilate synthase beta subunit GI:403434 from (Arabidopsis thaliana)
13.1.6.5	At1g25083	0.00332501	3.09546	0.187486	0.475304	anthranilate synthase beta subunit, putative strong similarity to anthranilate synthase beta subunit GI:403434 from (Arabidopsis thaliana); similar to ESTs dbj|AV540153.1, dbj|AV557490.1, gb|AI997696.1, gb|AW004516.1, dbj|AV521371.1
13.1.6.5	At5g05730	0.00184194	2.47676	0.716422	0.0968035	anthranilate synthase, alpha subunit, component I-1 (ASA1) identical to SP|P32068
13.1.6.5	At2g29690	0.200432	0.489999	0.655056	-0.0940825	anthranilate synthase, alpha subunit, component I-2 (ASA2) identical to SP|P32069
13.1.6.5	At3g55870	0.488278	0.314313	0.416959	0.119893	anthranilate synthase, alpha subunit, putative similar to anthranilate synthase alpha subunit, Ruta graveolens, EMBL:RGANTSYNB [gi:960291], Arabidopsis thaliana [SP|P32068]
13.1.6.5	At3g61300	0.42916	0.13133	0.513894	0.116727	C2 domain-containing protein anthranilate phosphoribosyltransferase (fragment) - Pisum sativum, PIR:T06460
13.1.6.5	At4g11610	0.685623	0.622611	0.0935651	0.136769	C2 domain-containing protein contains INTERPRO:IPR000008 C2 domain
13.1.6.5	At5g48060	0.669731	-0.217389	0.726719	-0.0445381	C2 domain-containing protein contains INTERPRO:IPR000008 C2 domain
13.1.6.5	At2g04400	0.00507327	2.24501	0.151497	0.357302	indole-3-glycerol phosphate synthase (IGPS) nearly identical to SP|P49572
13.1.6.5	At5g48220	0.426485	-0.652577	0.238819	-0.278949	indole-3-glycerol phosphate synthase, putative similar to SP|P49572
13.1.6.5	At1g07780	0.539133	0.000681955	0.157892	-0.184162	phosphoribosylanthranilate isomerase 1 (PAI1) identical to gi:619751
13.1.6.5	At1g29410	0.380224	0.0224957	0.617725	-0.0378521	phosphoribosylanthranilate isomerase, putative strong similarity to GI:619749 from [Arabidopsis thaliana] (Plant Cell 7 (4), 447-461 (1995))
13.1.6.5	At3g54640	0.0179284	1.30938	0.335971	-0.216187	tryptophan synthase, alpha subunit (TSA1) identical to gi:619753
13.1.6.5	At4g02610	0.580796	-0.432776	0.427528	-0.364286	tryptophan synthase, alpha subunit, putative similar to A. thaliana tryptophan synthase alpha chain (EC 4.2.1.20), GenBank accession number U18993 (gi:619753)
13.1.6.5	At5g54810	0.00739431	2.08649	0.345133	0.409787	tryptophan synthase, beta subunit 1 (TSB1) identical to SP|P14671
13.1.6.5	At4g27070	0.235594	0.373236	0.36169	0.177157	tryptophan synthase, beta subunit 2 (TSB2) identical to SP|25269
13.1.6.5	At5g38530	0.0116809	0.880699	0.266387	0.493374	tryptophan synthase-related low similarity to tryptophan synthases, beta subunit, from Lactococcus lactis [SP|Q01998], Pyrococcus kodakaraensis [SP|Q9YGB0], Thermus thermophilus [SP|P16609]; contains Pfam pyridoxal-phosphate dependent enzyme domain PF0029
13.1.7: Amino acid synthesis
13.1.7	At1g58080	0.572526	-0.45254	0.33562	-0.144045	ATP phosphoribosyl transferase 1 (ATP-PRT1) identical to ATP phosphoribosyl transferase GI:6683617 from [Arabidopsis thaliana]
13.1.7	At1g31860	0.686234	-0.223369	0.762627	-0.0467065	histidine biosynthesis bifunctional protein (HISIE) identical to histidine biosynthesis bifunctional protein hisIE, chloroplast [precursor] SP: O82768 from [Arabidopsis thaliana]; identical to cDNA phosphoribosyl-ATP pyrophosphohydrolase GI:3461883
13.1.7	At5g63890	0.683715	-0.284692	0.463564	-0.164947	histidinol dehydrogenase, putative / HDH, putative strong similarity to SP|P24226 Histidinol dehydrogenase, chloroplast precursor (EC 1.1.1.23) (HDH) {Brassica oleracea var.capitata}; contains Pfam profile PF00815: histidinol dehydrogenase
13.1.7	At1g71920	0.333404	-0.773493	0.681162	-0.15168	histidinol-phosphate aminotransferase, putative similar to histidinol-phosphate aminotransferase GB:CAA70403 [GI:335562] from [Nicotiana tabacum], Nicotiana plumbaginifolia [GI:12055099]
13.1.7	At5g10330	0.640569	-0.158074	0.534746	-0.155027	histidinol-phosphate aminotransferase, putative similar to histidinol-phosphate aminotransferase GB:CAA70403 [GI:335562] from [Nicotiana tabacum], Nicotiana plumbaginifolia [GI:12055099]
13.1.7	At4g14910	0.65332	-0.17837	0.626219	-0.0972867	imidazoleglycerol-phosphate dehydratase, putative similar to SP|P34047 Imidazoleglycerol-phosphate dehydratase 1 (EC 4.2.1.19) (IGPD 1) {Arabidopsis thaliana}; contains Pfam profile PF00475: imidazoleglycerol-phosphate dehydratase
13.1.7	At2g36230	0.346779	-0.770327	0.391374	-0.0851892	N'-5'-phosphoribosyl-formimino-5-aminoimidazole-4-carboxamide ribonucleotide isomerase identical to N'-5'-phosphoribosyl-formimino-5-aminoimidazole- 4-carboxamide ribonucleotide isomerase GI:3449284 from [Arabidopsis thaliana]; contains Pfam profile: PF00
13.1.7	At2g35390	0.0149875	0.831449	0.754036	-0.0725982	ribose-phosphate pyrophosphokinase 1 / phosphoribosyl diphosphate synthetase 1 (PRSI) identical to phosphoribosyl diphosphate synthetase 1 (ribose-phosphate pyrophosphokinase 1 (PRS I) [Arabidopsis thaliana] GI:633140, SP|Q42581
13.1.7	At1g32380	0.444328	0.0651677	0.830005	0.0174965	ribose-phosphate pyrophosphokinase 2 / phosphoribosyl diphosphate synthetase 2 (PRS2) identical to SP:Q42583 from [Arabidopsis thaliana]; strong similarity to phosphoribosyl diphosphate synthetase 1 (ribose-phosphate pyrophosphokinase 1 (PRS I) [Arabidops
13.1.7	At1g10700	0.0215625	1.60324	0.78925	0.0579533	ribose-phosphate pyrophosphokinase 3 / phosphoribosyl diphosphate synthetase 3 (PRS3) nearly identical to phosphoribosyl diphosphate synthase GI:4902470 from [Arabidopsis thaliana]
13.1.7	At2g42910	0.266101	0.390833	0.295739	0.424548	ribose-phosphate pyrophosphokinase 4 / phosphoribosyl diphosphate synthetase 4 (PRS4) identical to phosphoribosyl diphosphate synthase (prs4) [Arabidopsis thaliana] GI:4902472
13.1.7	At2g44530	0.418768	0.200351	0.706381	-0.0543578	ribose-phosphate pyrophosphokinase, putative / phosphoribosyl diphosphate synthetase, putative very strong similarity to phosphoribosyl pyrophosphate synthase [Spinacia oleracea] GI:4902849; contains Pfam profile PF00156: Phosphoribosyl transferase domain
13.1.7	At2g44520	0.296321	0.207033	0.283498	0.204419	UbiA prenyltransferase family protein similar to SP|Q12887 Protoheme IX farnesyltransferase, mitochondrial precursor (EC 2.5.1.-) (Heme O synthase) {Homo sapiens}, SP|P21592 COX10 {Saccharomyces cerevisiae}
13.2.1.2: Amino acid degradation
13.2.1.2	At5g14760	0.573364	-0.00216917	0.18491	0.425029	L-aspartate oxidase family protein similar to L-aspartate oxidase, Escherichia coli [SP|P10902]; contains Pfam profiles PF00890 FAD binding domain, PF02910 Fumarate reductase/succinate dehydrogenase flavoprotein C-terminal domain
13.2.2.1: Amino acid degradation
13.2.2.1	At5g13780	0.560994	-0.0530505	0.394068	0.125499	GCN5-related N-acetyltransferase, putative similar to SP|P07347 N-terminal acetyltransferase complex ARD1 subunit (Arrest-defective protein 1) {Saccharomyces cerevisiae}; contains Pfam profile PF00583: acetyltransferase, GNAT family
13.2.2.2: Amino acid degradation
13.2.2.2	At3g28490	0.608587	-0.332448	0.518969	0.0612512	oxidoreductase, 2OG-Fe(II) oxygenase family protein similar to prolyl 4-hydroxylase, alpha subunit, from Caenorhabditis elegans [GI:607947], Mus musculus [SP|Q60715], Homo sapiens [GI:18073925]; contains PF03171 2OG-Fe(II) oxygenase superfamily domain
13.2.2.2	At4g33910	0.0487652	0.768773	0.840623	0.00713856	oxidoreductase, 2OG-Fe(II) oxygenase family protein similar to prolyl 4-hydroxylase, alpha subunit, from Gallus gallus [GI:212530], Rattus norvegicus [GI:474940], Drosophila melanogaster [GI:4336512]; contains PF03171 2OG-Fe(II) oxygenase superfamily doma
13.2.2.2	At1g20270	0.51863	-0.458986	0.683454	-0.0855392	oxidoreductase, 2OG-Fe(II) oxygenase family protein similar to prolyl 4-hydroxylase, alpha subunit, from Gallus gallus [GI:212530], Rattus norvegicus [GI:474940], Mus musculus [SP|Q60715]; contains PF03171 2OG-Fe(II) oxygenase superfamily domain
13.2.2.2	At2g17720	0.00720417	1.35974	0.772176	-0.0972735	oxidoreductase, 2OG-Fe(II) oxygenase family protein similar to prolyl 4-hydroxylase, alpha subunit, from Gallus gallus [GI:212530], Rattus norvegicus [GI:474940], Mus musculus [SP|Q60715]; contains PF03171 2OG-Fe(II) oxygenase superfamily domain
13.2.2.2	At3g28480	0.47771	-0.0299319	0.792814	-0.0994392	oxidoreductase, 2OG-Fe(II) oxygenase family protein similar to prolyl 4-hydroxylase, alpha subunit, from Gallus gallus [GI:212530], Rattus norvegicus [GI:474940], Mus musculus [SP|Q60715]; contains PF03171 2OG-Fe(II) oxygenase superfamily domain
13.2.2.2	At2g43080	0.323268	0.235231	0.759491	-0.0899094	oxidoreductase, 2OG-Fe(II) oxygenase family protein similar to prolyl 4-hydroxylase, alpha subunit, from Homo sapiens [GI:18073925]; contains PF03171 2OG-Fe(II) oxygenase superfamily domain
13.2.2.2	At4g35820	0.58531	-0.0484486	0.84313	0.00117977	oxidoreductase, 2OG-Fe(II) oxygenase family protein similar to prolyl 4-hydroxylase, alpha subunit, from Mus musculus [SP|Q60715], Homo sapiens [GI:18073925]; contains PF03171 2OG-Fe(II) oxygenase superfamily domain
13.2.2.2	At3g06300	0.305933	0.215122	0.815909	0.0315314	oxidoreductase, 2OG-Fe(II) oxygenase family protein similar to prolyl 4-hydroxylase, alpha subunit, from Rattus norvegicus [GI:474940], Mus musculus [SP|Q60715], Homo sapiens [GI:18073925]; contains PF03171 2OG-Fe(II) oxygenase superfamily domain
13.2.2.2	At4g35810	0.691872	1.56872	0.441665	0.117832	oxidoreductase, 2OG-Fe(II) oxygenase family protein similar to prolyl 4-hydroxylase, alpha subunit, from Rattus norvegicus [GI:474940], Mus musculus [SP|Q60715], Homo sapiens [GI:18073925]; contains PF03171 2OG-Fe(II) oxygenase superfamily domain
13.2.2.2	At5g18900	0.387348	0.0955373	0.42718	-0.357866	oxidoreductase, 2OG-Fe(II) oxygenase family protein similar to prolyl 4-hydroxylase, alpha subunit, from Rattus norvegicus [GI:474940], Mus musculus [SP|Q60715], Homo sapiens [GI:18073925]; contains PF03171 2OG-Fe(II) oxygenase superfamily domain
13.2.2.2	At5g66060	0.567131	-0.192081	0.824118	-0.0286351	oxidoreductase, 2OG-Fe(II) oxygenase family protein similar to prolyl 4-hydroxylase, alpha subunit, from Rattus norvegicus [GI:474940], Mus musculus [SP|Q60715], Homo sapiens [GI:18073925]; contains PF03171 2OG-Fe(II) oxygenase superfamily domain
13.2.2.2	At3g30775	0.0513331	1.22279	0.529378	-0.43537	proline oxidase, mitochondrial / osmotic stress-responsive proline dehydrogenase (POX) (PRO1) (ERD5) nearly identical to SP|P92983 Proline oxidase, mitochondrial precursor (EC 1.5.3.-) (Osmotic stress- induced proline dehydrogenase) [Arabidopsis thaliana]
13.2.2.2	At5g38710	0.120999	1.94376	0.316242	0.207531	proline oxidase, putative / osmotic stress-responsive proline dehydrogenase, putative similar to proline oxidase, mitochondrial precursor (Osmotic stress- induced proline dehydrogenase) [Arabidopsis thaliana] SWISS-PROT:P92983
13.2.2.3: Amino acid degradation
13.2.2.3	At4g08900	0.634268	-0.333788	0.750443	-0.0710057	arginase identical to Swiss-Prot:P46637 arginase (EC 3.5.3.1) [Arabidopsis thaliana]
13.2.2.3	At4g08870	0.650534	-0.339556	0.501068	0.209562	arginase, putative similar to Swiss-Prot:P46637 arginase (EC 3.5.3.1) [Arabidopsis thaliana]
13.2.2.3	At2g16500	0.0123605	1.67934	0.377279	0.173098	arginine decarboxylase 1 (SPE1) (ArgDC1) identical to SP|Q9SI64 Arginine decarboxylase 1 (EC 4.1.1.19) (ARGDC 1) (ADC 1) (ADC-O) {Arabidopsis thaliana}
13.2.2.3	At4g34710	0.00747131	1.91073	0.0376742	1.4569	arginine decarboxylase 2 (SPE2)(ArgDC2) identical to SP|O23141 Arginine decarboxylase 2 (EC 4.1.1.19) (ARGDC 2) (ADC 2) (ADC-N) {Arabidopsis thaliana}
13.2.2.3	At3g55610	0.418768	-0.54744	0.454412	-0.394853	delta 1-pyrroline-5-carboxylate synthetase B / P5CS B (P5CS2) identical to SP|P54888
13.2.2.3	At5g62530	0.120695	0.438584	0.352677	-0.2548	delta-1-pyrroline-5-carboxylate dehydrogenase (P5CDH) identical to delta-1-pyrroline-5-carboxylate dehydrogenase precursor [Arabidopsis thaliana] gi|15383744|gb|AAK73756; identical to cDNA delta-1-pyrroline-5-carboxylate dehydrogenase precursor (P5CDH) nu
13.2.2.3	At5g46180	0.215231	0.313459	0.250131	-0.670081	ornithine aminotransferase, putative / ornithine--oxo-acid aminotransferase, putative similar to SP|Q92413 Ornithine aminotransferase (EC 2.6.1.13) (Ornithine--oxo-acid aminotransferase) [Aspergillus nidulans] {Emericella nidulans}; contains Pfam profile
13.2.2.3	At5g14800	0.628179	-0.135422	0.459615	0.149327	pyrroline-5-carboxylate reductase identical to pyrroline-5-carboxylate reductase SP:P54904 from [Arabidopsis thaliana]
13.2.2.3	At1g23820	0.360036	-0.544129	0.0536116	-0.208047	spermidine synthase 1 (SPDSYN1) / putrescine aminopropyltransferase 1 identical to SP|Q9ZUB3 Spermidine synthase 1 (EC 2.5.1.16) (Putrescine aminopropyltransferase 1) (SPDSY 1) {Arabidopsis thaliana}
13.2.2.3	At1g70310	0.412911	-0.689196	0.150423	-0.448404	spermidine synthase 2 (SPDSYN2) / putrescine aminopropyltransferase 2 identical to SP|O48661 Spermidine synthase 2 (EC 2.5.1.16) (Putrescine aminopropyltransferase 2) (SPDSY 2) {Arabidopsis thaliana}
13.2.2.3	At5g53120	0.347315	0.61901	0.653204	0.0690495	spermidine synthase, putative / putrescine aminopropyltransferase, putative similar to SP|O82147 Spermidine synthase (EC 2.5.1.16) (Putrescine aminopropyltransferase) (SPDSY) {Coffea arabica}; contains Pfam profile PF01564: Spermine/spermidine synthase
13.2.2.3	At5g04610	0.59094	0.245814	0.3253	0.194529	spermidine synthase-related / putrescine aminopropyltransferase-related contains weak similarity to Spermidine synthase 2 (EC 2.5.1.16) (Putrescine aminopropyltransferase 2) (SPDSY 2) (Swiss-Prot:O48659) [Hyoscyamus niger]
13.2.2.3	At5g19530	0.560031	-0.503356	0.744157	-0.0737658	spermine/spermidine synthase family protein similar to SP|P09158 Spermidine synthase (EC 2.5.1.16) (Putrescine aminopropyltransferase) {Escherichia coli}; contains Pfam profile PF01564: Spermine/spermidine synthase
13.2.2.3	At2g35035	0.618767	-0.889768	0.529212	0.0817329	urease accessory family protein (URED) contains Pfam profile: PF01774 urease accessory protein UreD
13.2.2.3	At2g34470	0.442258	-0.59143	0.700322	-0.118432	urease accessory protein (UREG) identical to urease accessory protein UREG GI:4324678 from [Arabidopsis thaliana]; contains Pfam profile: PF01495 HypB/UreG nucleotide-binding domain
13.2.2.3	At1g67550	0.705	-0.254611	0.839784	-0.00758529	urease, putative / urea amidohydrolase, putative similar to SP|P07374 Urease (EC 3.5.1.5) (Urea amidohydrolase) {Canavalia ensiformis}; contains Pfam profile PF01979: Amidohydrolase family
13.2.3.1: Amino acid degradation
13.2.3.1	At4g00590	0.183844	0.229365	0.563273	0.146566	asparaginase 2 family protein very low similarity to glycosylasparaginase [SP|P20933] from Homo sapiens; contains Pfam profile PF01112: Asparaginase 2
13.2.3.1	At5g08100	0.638281	-0.128859	0.688721	0.0777919	L-asparaginase / L-asparagine amidohydrolase identical to Swiss-Prot:P50287 L-asparaginase (EC 3.5.1.1) (L-asparagine amidohydrolase) [Arabidopsis thaliana]
13.2.3.1	At5g61540	0.335945	-0.562472	0.84281	-0.000686376	L-asparaginase, putative / L-asparagine amidohydrolase, putative similar to Swiss-Prot:O02467 N(4)-(Beta-N-acetylglucosaminyl)-L-asparaginase (Glycosylasparaginase) (Aspartylglucosaminidase)(N4-(N-acetyl-beta- glucosaminyl)-L-asparagine amidase) (AGA)[Spo
13.2.3.1	At3g16150	0.0296048	3.20189	0.495787	0.127041	L-asparaginase, putative / L-asparagine amidohydrolase, putative similar to Swiss-Prot:P30364 L-asparaginase (EC 3.5.1.1) (L-asparagine amidohydrolase) [Lupinus angustifolius]
13.2.3.2: Amino acid degradation
13.2.3.2	At3g10850	0.536986	-0.489112	0.648962	-0.116268	hydroxyacylglutathione hydrolase, cytoplasmic / glyoxalase II (GLX2-2) identical to SP|O24496 Hydroxyacylglutathione hydrolase cytoplasmic (EC 3.1.2.6) (Glyoxalase II) (Glx II) {Arabidopsis thaliana}
13.2.3.2	At2g43430	0.595351	-0.402548	0.305656	-0.370125	hydroxyacylglutathione hydrolase, mitochondrial / glyoxalase II (GLX2-1) identical to SP|O24495 Hydroxyacylglutathione hydrolase, mitochondrial precursor (EC 3.1.2.6) (Glyoxalase II) (Glx II) {Arabidopsis thaliana}
13.2.3.2	At1g53580	0.26836	0.418573	0.396982	-0.275441	hydroxyacylglutathione hydrolase, putative / glyoxalase II, putative similar to glyoxalase II GI:1644427 from (Arabidopsis thaliana)
13.2.3.2	At2g31350	0.39847	-0.0535524	0.659123	-0.157521	hydroxyacylglutathione hydrolase, putative / glyoxalase II, putative similar to glyoxalase II isozyme [Arabidopsis thaliana] gi|2570338|gb|AAC49865
13.2.3.2	At1g06130	0.298529	0.231493	0.757952	-0.052569	hydroxyacylglutathione hydrolase, putative / glyoxalase II, putative similar to glyoxalase II isozyme GB:AAC49865 GI:2570338 from [Arabidopsis thaliana]
13.2.3.2	At1g15380	0.0113232	1.73747	0.679354	-0.0734379	lactoylglutathione lyase family protein / glyoxalase I family protein contains glyoxalase family protein domain, Pfam:PF00903
13.2.3.2	At1g80160	0.0083733	1.92684	0.69164	-0.126904	lactoylglutathione lyase family protein / glyoxalase I family protein contains glyoxalase family protein domain, Pfam:PF00903
13.2.3.2	At2g28420	0.398751	0.157771	0.742128	0.0427873	lactoylglutathione lyase family protein / glyoxalase I family protein contains glyoxalase family protein domain, Pfam:PF00903
13.2.3.2	At2g32090	0.448817	-1.21324	0.0359176	-0.546395	lactoylglutathione lyase family protein / glyoxalase I family protein contains glyoxalase family protein domain, Pfam:PF00903
13.2.3.2	At1g64185	0.481123	-0.488353	0.207286	0.201175	lactoylglutathione lyase family protein / glyoxalase I family protein contains Pfam domain PF00903: glyoxalase family protein
13.2.3.2	At5g57040	0.334481	-0.779852	0.179114	-0.518895	lactoylglutathione lyase family protein / glyoxalase I family protein contains Pfam PF00903: glyoxalase family protein
13.2.3.2	At5g41650	0.436602	-1.54572	0.826083	0.0218845	lactoylglutathione lyase family protein / glyoxalase I family protein contains Pfam profile PF00903: glyoxalase family protein
13.2.3.2	At1g07645	0.417616	0.199146	0.832769	-0.0214581	lactoylglutathione lyase family protein / glyoxalase I family protein Contains Pfam profile PF00903:glyoxalase family protein
13.2.3.2	At1g11840	0.617965	-0.379357	0.246424	-0.285323	lactoylglutathione lyase, putative / glyoxalase I, putative highly similar to putative lactoylglutathione lyase SP:Q39366 from [Brassica oleracea]
13.2.3.2	At1g08110	0.576327	-0.439361	0.550847	-0.115416	lactoylglutathione lyase, putative / glyoxalase I, putative similar to lactoylglutathione lyase SP:O04885 from [Brassica juncea]
13.2.3.2	At1g67280	0.465473	-0.575535	0.369501	-0.423405	lactoylglutathione lyase, putative / glyoxalase I, putative similar to putative lactoylglutathione lyase SP:Q39366, GI:2494843 from [Brassica oleracea]
13.2.3.4: Amino acid degradation
13.2.3.4	At4g13940	0.586066	-0.0643314	0.341258	0.530125	adenosylhomocysteinase / S-adenosyl-L-homocysteine hydrolase / AdoHcyase (SAHH) identical to SP|O23255 Adenosylhomocysteinase (EC 3.3.1.1) (S-adenosyl-L-homocysteine hydrolase) (AdoHcyase) {Arabidopsis thaliana}; strong similarity to SP|P50248 Adenosylhom
13.2.3.4	At3g23810	0.0943929	-1.21409	0.79385	0.0543508	adenosylhomocysteinase, putative / S-adenosyl-L-homocysteine hydrolase, putative / AdoHcyase, putative strong similarity to SP|P50248|SAHH_TOBAC Adenosylhomocysteinase (EC 3.3.1.1) (S-adenosyl-L-homocysteine hydrolase) (AdoHcyase) {Nicotiana sylvestris};
13.2.3.4	At1g64660	0.0240739	1.57358	0.533322	0.126681	Cys/Met metabolism pyridoxal-phosphate-dependent enzyme family protein similar to SP|P13254 Methionine gamma-lyase (EC 4.4.1.11) (L-methioninase) {Pseudomonas putida}; contains Pfam profile PF01053: Cys/Met metabolism PLP-dependent enzyme
13.2.3.4	At1g66520	0.512032	0.019885	0.611798	0.0293349	formyltransferase, putative similar to methionyl-tRNA formyltransferase [strain N315- Staphylococcus aureus] SWISS-PROT:Q99UQ2
13.2.3.5: Amino acid degradation
13.2.3.5	At3g15290	0.616739	-0.121616	0.418516	-0.201032	3-hydroxybutyryl-CoA dehydrogenase, putative similar to S(+)-beta-hydroxybutyryl CoA dehydrogenase (3-hydroxybutyryl-CoA dehydrogenase) [Paracoccus denitrificans] GI:12003356; contains Pfam profiles PF02737: 3-hydroxyacyl-CoA dehydrogenase NAD binding, PF
13.2.3.5	At5g65940	0.495471	-0.551634	0.617218	0.230853	3-hydroxyisobutyryl-coenzyme A hydrolase / CoA-thioester hydrolase (CHY1) identical to gi:8572760; contains Pfam profile PF00388 enoyl-CoA hydratase/isomerase family protein
13.2.3.5	At2g30650	0.41738	-0.546021	0.531531	0.12222	3-hydroxyisobutyryl-coenzyme A hydrolase, putative / CoA-thioester hydrolase, putative strong similarity to gi:8572760; contains Pfam profile PF00388 enoyl-CoA hydratase/isomerase family protein
13.2.3.5	At2g30660	0.591076	-0.874896	0.299868	0.138141	3-hydroxyisobutyryl-coenzyme A hydrolase, putative / CoA-thioester hydrolase, putative strong similarity to gi:8572760; contains Pfam profile PF00388 enoyl-CoA hydratase/isomerase family protein
13.2.3.5	At5g47720	0.651403	0.0330729	0.400428	0.201427	acetyl-CoA C-acyltransferase, putative / 3-ketoacyl-CoA thiolase, putative strong similarity to Acetoacetyl-coenzyme A thiolase (E.C. 2.3.1.9) [Raphanus sativus] GI:1542941; contains InterPro accession IPR002155: Thiolase
13.2.3.5	At5g48230	0.661053	-0.357856	0.313481	-0.207013	acetyl-CoA C-acyltransferase, putative / 3-ketoacyl-CoA thiolase, putative strong similarity to Acetoacetyl-coenzyme A thiolase (E.C. 2.3.1.9) [Raphanus sativus] GI:1542941; contains InterPro accession IPR002155: Thiolase
13.2.3.5	At4g16800	0.674953	-0.29881	0.317379	-0.197231	enoyl-CoA hydratase, putative similar to AU-binding protein/Enoyl-CoA hydratase [Homo sapiens] GI:780241, [Mus musculus]GI:6840920; contains Pfam profile PF00378 enoyl-CoA hydratase/isomerase family protein
13.2.3.5	At4g14430	0.12565	0.530382	0.650024	0.135704	enoyl-CoA hydratase/isomerase family protein low siimilarity to 2-cyclohexenylcarbonyl CoA isomerase [Streptomyces collinus] GI:8133118, enoyl-CoA isomerase [Escherichia coli] GI:2764829; contains Pfam profile PF00378 enoyl-CoA hydratase/isomerase family
13.2.3.5	At1g65520	0.086439	0.680487	0.729143	-0.0430345	enoyl-CoA hydratase/isomerase family protein low similarity to enoyl-CoA hydratase [Escherichia coli] GI:2764828, carnitine racemase SP|P31551 [Escherichia coli]; contains Pfam profile PF00378 enoyl-CoA hydratase/isomerase family protein
13.2.3.5	At4g14440	0.164403	-0.658179	0.381443	-0.284165	enoyl-CoA hydratase/isomerase family protein low similarity to PhaB [Pseudomonas putida] GI:3253198, SP|P31551 Carnitine racemase {Escherichia coli}; contains Pfam profile PF00378 enoyl-CoA hydratase/isomerase family protein
13.2.3.5	At4g16210	0.260448	0.193114	0.173579	-0.311357	enoyl-CoA hydratase/isomerase family protein similar to 3-hydroxybutyryl-CoA dehydratase (Crotonase) from Clostridium acetobutylicum [SP|P52046], FadB1x (enoyl-CoA hydratase) from Pseudomonas putida [GI:13310130]; contains Pfam profile PF00378 enoyl-CoA h
13.2.3.5	At1g06550	0.199907	-0.694585	0.419281	-0.222631	enoyl-CoA hydratase/isomerase family protein similar to CHY1 [gi:8572760]; contains Pfam profile PF00388 enoyl-CoA hydratase/isomerase family protein
13.2.3.5	At3g24360	0.168545	-0.943504	0.794575	-0.0892306	enoyl-CoA hydratase/isomerase family protein similar to CHY1 [gi:8572760]; contains Pfam profile PF00388 enoyl-CoA hydratase/isomerase family protein
13.2.3.5	At4g31810	0.180964	0.445028	0.839257	-0.00513322	enoyl-CoA hydratase/isomerase family protein similar to CHY1 [gi:8572760]; contains Pfam profile PF00388 enoyl-CoA hydratase/isomerase family protein
13.2.3.5	At4g13360	0.511253	0.00995733	0.654796	-0.0697494	enoyl-CoA hydratase/isomerase family protein similar to CoA-thioester hydrolase CHY1 (beta-hydroxyisobutyryl-CoA hydrolase) [Arabidopsis thaliana] GI:8572760; contains Pfam profile PF00378: enoyl-CoA hydratase/isomerase family protein
13.2.3.5	At5g43280	0.694834	-0.242131	0.386385	-0.221049	enoyl-CoA hydratase/isomerase family protein similar to Delta 3,5-delta2,4-dienoyl-CoA isomerase, mitochondrial (ECH1) from Rattus norvegicus [SP|Q62651], from Homo sapiens [SP|Q13011]; contains Pfam profile PF00378 enoyl-CoA hydratase/isomerase family pr
13.2.3.5	At3g60510	0.19501	0.326955	0.445217	-0.110434	enoyl-CoA hydratase/isomerase family protein similar to enoyl-CoA-hydratase, Avicennia marina, EMBL:AF190450 [GI:6014701], CoA-thioester hydrolase CHY1 from Arabidopsis thaliana [GI:8572760]; contains Pfam profile PF00378 enoyl-CoA hydratase/isomerase fam
13.2.3.5	At5g26140	0.664892	0.194959	0.540921	0.117799	lysine decarboxylase family protein contains Pfam profile PF03641: decarboxylase family protein
13.2.3.5	At1g50575	0.537955	-0.488145	0.785915	-0.0760313	lysine decarboxylase family protein contains Pfam profile PF03641: lysine decarboxylase family
13.2.3.5	At5g06300	0.671085	-0.212331	0.323054	0.0599028	lysine decarboxylase family protein contains Pfam profile PF03641: lysine decarboxylase family
13.2.3.5	At4g33150	0.135173	0.626442	0.225507	-0.641576	lysine-ketoglutarate reductase/saccharopine dehydrogenase bifunctional enzyme identical to lysine-ketoglutarate reductase/saccharopine dehydrogenase GI:2052508 from [Arabidopsis thaliana]
13.2.3.5	At1g60550	0.31167	-0.785765	0.332353	-0.277364	naphthoate synthase, putative / dihydroxynaphthoic acid synthetase, putative / DHNA synthetase, putative contains similarity to MENB from Escherichia coli [SP|P27290], Bacillus subtilis [SP|P23966]; contains Pfam profile PF00378 enoyl-CoA hydratase/isomer
13.2.4.1: Amino acid degradation
13.2.4.1	At3g13450	0.152829	0.59815	0.0714735	-0.411569	2-oxoisovalerate dehydrogenase / 3-methyl-2-oxobutanoate dehydrogenase / branched-chain alpha-keto acid dehydrogenase E1 beta subunit (DIN4) identical to branched chain alpha-keto acid dehydrogenase E1 beta subunit [Arabidopsis thaliana] GI:7021286
13.2.4.1	At1g21400	0.00432978	1.75897	0.777872	0.0528373	2-oxoisovalerate dehydrogenase, putative / 3-methyl-2-oxobutanoate dehydrogenase, putative / branched-chain alpha-keto acid dehydrogenase E1 alpha subunit, putative similar to branched-chain alpha-keto acid dehydrogenase E1-alpha subunit [Gallus gallus] G
13.2.4.1	At5g09300	0.703927	-0.276258	0.776289	-0.058659	2-oxoisovalerate dehydrogenase, putative / 3-methyl-2-oxobutanoate dehydrogenase, putative / branched-chain alpha-keto acid dehydrogenase E1 alpha subunit, putative similar to branched-chain alpha-keto acid dehydrogenase E1-alpha subunit [Gallus gallus] G
13.2.4.1	At1g55510	0.0740911	0.883056	0.225213	-0.634305	2-oxoisovalerate dehydrogenase, putative / 3-methyl-2-oxobutanoate dehydrogenase, putative / branched-chain alpha-keto acid dehydrogenase E1 beta subunit, putative strong similarity to branched chain alpha-keto acid dehydrogenase E1 beta subunit [Arabidop
13.2.4.1	At1g04710	0.477	-0.158453	0.766791	-0.0833537	acetyl-CoA C-acyltransferase, putative / 3-ketoacyl-CoA thiolase, putative similar to 3-ketoacyl-CoA thiolase (E.C. 2.3.1.16) from [Arabidopsis thaliana] GI:2981616, [Cucumis sativus] GI:393707, [Cucurbita cv. Kurokawa Amakuri] GI:1694621; contains InterP
13.2.4.1	At2g33150	0.317966	0.345976	0.521922	0.151055	acetyl-CoA C-acyltransferase, putative / 3-ketoacyl-CoA thiolase, putative similar to 3-ketoacyl-CoA thiolase (E.C. 2.3.1.16) from [Arabidopsis thaliana] GI:2981616, [Cucumis sativus] GI:393707, [Cucurbita cv. Kurokawa Amakuri] GI:1694621; contains InterP
13.2.4.1	At3g08860	0.362175	-2.13198	0.444831	0.127961	alanine--glyoxylate aminotransferase, putative / beta-alanine-pyruvate aminotransferase, putative / AGT, putative similar to similar to SP|Q64565 Alanine--glyoxylate aminotransferase 2, mitochondrial precursor (EC 2.6.1.44) (AGT 2) (Beta-alanine-pyruvate
13.2.4.1	At2g38400	0.418445	0.131637	0.124246	-0.7631	alanine--glyoxylate aminotransferase, putative / beta-alanine-pyruvate aminotransferase, putative / AGT, putative similar to SP|Q64565 Alanine--glyoxylate aminotransferase 2, mitochondrial precursor (EC 2.6.1.44) (AGT 2) (Beta-alanine-pyruvate aminotransf
13.2.4.1	At4g39660	0.0397536	1.00772	0.721928	-0.089186	alanine--glyoxylate aminotransferase, putative / beta-alanine-pyruvate aminotransferase, putative / AGT, putative similar to SP|Q64565 Alanine--glyoxylate aminotransferase 2, mitochondrial precursor (EC 2.6.1.44) (AGT 2) (Beta-alanine-pyruvate aminotransf
13.2.4.1	At3g06850	0.0340811	0.945865	0.0925726	-0.536641	branched chain alpha-keto acid dehydrogenase E2 subunit (din3) identical to branched chain alpha-keto acid dehydrogenase E2 subunit (din3) [Arabidopsis thaliana] GI:7021284
13.2.4.1	At4g16800	0.674953	-0.29881	0.317379	-0.197231	enoyl-CoA hydratase, putative similar to AU-binding protein/Enoyl-CoA hydratase [Homo sapiens] GI:780241, [Mus musculus]GI:6840920; contains Pfam profile PF00378 enoyl-CoA hydratase/isomerase family protein
13.2.4.1	At4g14430	0.12565	0.530382	0.650024	0.135704	enoyl-CoA hydratase/isomerase family protein low siimilarity to 2-cyclohexenylcarbonyl CoA isomerase [Streptomyces collinus] GI:8133118, enoyl-CoA isomerase [Escherichia coli] GI:2764829; contains Pfam profile PF00378 enoyl-CoA hydratase/isomerase family
13.2.4.1	At1g65520	0.086439	0.680487	0.729143	-0.0430345	enoyl-CoA hydratase/isomerase family protein low similarity to enoyl-CoA hydratase [Escherichia coli] GI:2764828, carnitine racemase SP|P31551 [Escherichia coli]; contains Pfam profile PF00378 enoyl-CoA hydratase/isomerase family protein
13.2.4.1	At4g14440	0.164403	-0.658179	0.381443	-0.284165	enoyl-CoA hydratase/isomerase family protein low similarity to PhaB [Pseudomonas putida] GI:3253198, SP|P31551 Carnitine racemase {Escherichia coli}; contains Pfam profile PF00378 enoyl-CoA hydratase/isomerase family protein
13.2.4.1	At4g16210	0.260448	0.193114	0.173579	-0.311357	enoyl-CoA hydratase/isomerase family protein similar to 3-hydroxybutyryl-CoA dehydratase (Crotonase) from Clostridium acetobutylicum [SP|P52046], FadB1x (enoyl-CoA hydratase) from Pseudomonas putida [GI:13310130]; contains Pfam profile PF00378 enoyl-CoA h
13.2.4.1	At3g24360	0.168545	-0.943504	0.794575	-0.0892306	enoyl-CoA hydratase/isomerase family protein similar to CHY1 [gi:8572760]; contains Pfam profile PF00388 enoyl-CoA hydratase/isomerase family protein
13.2.4.1	At4g31810	0.180964	0.445028	0.839257	-0.00513322	enoyl-CoA hydratase/isomerase family protein similar to CHY1 [gi:8572760]; contains Pfam profile PF00388 enoyl-CoA hydratase/isomerase family protein
13.2.4.1	At4g13360	0.511253	0.00995733	0.654796	-0.0697494	enoyl-CoA hydratase/isomerase family protein similar to CoA-thioester hydrolase CHY1 (beta-hydroxyisobutyryl-CoA hydrolase) [Arabidopsis thaliana] GI:8572760; contains Pfam profile PF00378: enoyl-CoA hydratase/isomerase family protein
13.2.4.1	At5g43280	0.694834	-0.242131	0.386385	-0.221049	enoyl-CoA hydratase/isomerase family protein similar to Delta 3,5-delta2,4-dienoyl-CoA isomerase, mitochondrial (ECH1) from Rattus norvegicus [SP|Q62651], from Homo sapiens [SP|Q13011]; contains Pfam profile PF00378 enoyl-CoA hydratase/isomerase family pr
13.2.4.1	At3g60510	0.19501	0.326955	0.445217	-0.110434	enoyl-CoA hydratase/isomerase family protein similar to enoyl-CoA-hydratase, Avicennia marina, EMBL:AF190450 [GI:6014701], CoA-thioester hydrolase CHY1 from Arabidopsis thaliana [GI:8572760]; contains Pfam profile PF00378 enoyl-CoA hydratase/isomerase fam
13.2.4.1	At1g60550	0.31167	-0.785765	0.332353	-0.277364	naphthoate synthase, putative / dihydroxynaphthoic acid synthetase, putative / DHNA synthetase, putative contains similarity to MENB from Escherichia coli [SP|P27290], Bacillus subtilis [SP|P23966]; contains Pfam profile PF00378 enoyl-CoA hydratase/isomer
13.2.4.1	At2g13360	0.617073	-0.427964	0.0106707	-1.12769	serine-glyoxylate aminotransferase-related similar to serine-glyoxylate aminotransferase (GI:21535798)[Methylobacterium dichloromethanicum; contains TIGRFAM TIGR01364: phosphoserine aminotransferase; contains Pfam PF00266: aminotransferase, class V]
13.2.4.2: Amino acid degradation
13.2.4.2	At5g65940	0.495471	-0.551634	0.617218	0.230853	3-hydroxyisobutyryl-coenzyme A hydrolase / CoA-thioester hydrolase (CHY1) identical to gi:8572760; contains Pfam profile PF00388 enoyl-CoA hydratase/isomerase family protein
13.2.4.2	At2g30650	0.41738	-0.546021	0.531531	0.12222	3-hydroxyisobutyryl-coenzyme A hydrolase, putative / CoA-thioester hydrolase, putative strong similarity to gi:8572760; contains Pfam profile PF00388 enoyl-CoA hydratase/isomerase family protein
13.2.4.2	At2g30660	0.591076	-0.874896	0.299868	0.138141	3-hydroxyisobutyryl-coenzyme A hydrolase, putative / CoA-thioester hydrolase, putative strong similarity to gi:8572760; contains Pfam profile PF00388 enoyl-CoA hydratase/isomerase family protein
13.2.4.3: Amino acid degradation
13.2.4.3	At4g20930	0.241954	0.150066	0.636664	-0.0638873	3-hydroxyisobutyrate dehydrogenase, putative similar to SP|P29266 3-hydroxyisobutyrate dehydrogenase, mitochondrial precursor (EC 1.1.1.31) {Rattus norvegicus}; contains Pfam profile PF03446: NAD binding domain of 6-phosphogluconate dehydrogenase
13.2.4.3	At2g14170	0.0559162	0.91255	0.170056	-0.852025	methylmalonate-semialdehyde dehydrogenase, putative similar to methylmalonate-semialdehyde dehydrogenase [acylating], mitochondrial precursor (MMSDH) [Rattus norvegicus] SWISS-PROT:Q02253
13.2.4.4: Amino acid degradation
13.2.4.4	At1g72330	0.0376502	1.67096	0.264901	0.603622	alanine aminotransferase, putative similar to alanine aminotransferase 2 SP|P34106 from Panicum miliaceum, SP|P52894 from Hordeum vulgare, GI:4730884 from Oryza sativa
13.2.4.4	At1g17290	0.0493827	1.16656	0.0215018	1.11776	alanine aminotransferase, putative similar to alanine aminotransferase from Panicum miliaceum [SP|P34106], GB:AAC62456 GI:3694807 from [Zea mays], GI:4730884 from Oryza sativa
13.2.4.4	At2g26800	0.51541	-0.00537578	0.466846	-0.125074	hydroxymethylglutaryl-CoA lyase, putative / 3-hydroxy-3-methylglutarate-CoA lyase, putative / HMG-CoA lyase, putative similar to SP|P35915 Hydroxymethylglutaryl-CoA lyase (EC 4.1.3.4) (HMG-CoA lyase) {Gallus gallus}; contains Pfam profile PF00682: HMGL-li
13.2.4.4	At3g45300	0.0377013	0.927012	0.277559	-0.414733	isovaleryl-CoA-dehydrogenase (IVD) identical to isovaleryl-CoA-dehydrogenase precursor [Arabidopsis thaliana] GI:5596622
13.2.4.4	At1g03090	0.430872	0.47888	0.0610939	-0.93513	methylcrotonyl-CoA carboxylase alpha chain, mitochondrial / 3-methylcrotonyl-CoA carboxylase 1 (MCCA) nearly identical to SP|Q42523 Methylcrotonyl-CoA carboxylase alpha chain, mitochondrial precursor (EC 6.4.1.4) (3-Methylcrotonyl-CoA carboxylase 1) (MCCa
13.2.4.4	At4g34030	0.421698	0.00564666	0.139529	-0.575361	methylcrotonyl-CoA carboxylase beta chain, mitochondrial / 3-methylcrotonyl-CoA carboxylase 2 (MCCB) identical to SP|Q9LDD8 Methylcrotonyl-CoA carboxylase beta chain, mitochondrial precursor (EC 6.4.1.4) (3-Methylcrotonyl-CoA carboxylase 2) (MCCase beta s
13.2.4.5: Amino acid degradation
13.2.4.5	At5g48880	0.491097	-0.125835	0.45109	0.082156	acetyl-CoA C-acyltransferase 1 / 3-ketoacyl-CoA thiolase 1 (PKT1) identical to 3-keto-acyl-CoA-thiolase 1 [Arabidopsis thaliana] GI:3169568
13.2.4.5	At1g72330	0.0376502	1.67096	0.264901	0.603622	alanine aminotransferase, putative similar to alanine aminotransferase 2 SP|P34106 from Panicum miliaceum, SP|P52894 from Hordeum vulgare, GI:4730884 from Oryza sativa
13.2.4.5	At1g17290	0.0493827	1.16656	0.0215018	1.11776	alanine aminotransferase, putative similar to alanine aminotransferase from Panicum miliaceum [SP|P34106], GB:AAC62456 GI:3694807 from [Zea mays], GI:4730884 from Oryza sativa
13.2.4.5	At1g23310	0.686932	-0.281609	0.657195	-0.150292	glutamate:glyoxylate aminotransferase 1 (GGT1) identical to glutamate:glyoxylate aminotransferase 1 [Arabidopsis thaliana] GI:24461827; similar to alanine aminotransferase GI:4730884 from [Oryza sativa]; contains Pfam profile PF00155: aminotransferase, cl
13.2.4.5	At1g70580	0.572586	-0.64376	0.745057	-0.0383996	glutamate:glyoxylate aminotransferase 2 (GGT2) identical to glutamate:glyoxylate aminotransferase 2 [Arabidopsis thaliana] GI:24461829; similar to alanine aminotransferase from Panicum miliaceum [SP|P34106], GI:4730884 from Oryza sativa; contains Pfam pro
13.2.5.1: Amino acid degradation
13.2.5.1	At1g68010	0.354953	-0.818619	0.483593	-0.32323	glycerate dehydrogenase / NADH-dependent hydroxypyruvate reductase identical to hydroxypyruvate reductase (HPR) GB:D85339 [Arabidopsis thaliana] (Plant Cell Physiol 1997 Apr;38(4):449-55)
13.2.5.1	At2g45630	0.607547	-0.338519	0.230962	-0.115747	oxidoreductase family protein low similarity to SP|P36234 Glycerate dehydrogenase (EC 1.1.1.29) (NADH-dependent hydroxypyruvate reductase) {Hyphomicrobium methylovorum}; contains Pfam profile PF00389: D-isomer specific 2-hydroxyacid dehydrogenase, catalyt
13.2.5.1	At3g10050	0.0353816	0.753217	0.801698	-0.0609095	threonine ammonia-lyase / threonine dehydratase / threonine deaminase (OMR1) identical to SP|Q9ZSS6 Threonine dehydratase biosynthetic, chloroplast precursor (EC 4.3.1.19, formerly EC 4.2.1.16) (Threonine deaminase) (TD) {Arabidopsis thaliana}
13.2.5.2: Amino acid degradation
13.2.5.2	At1g11860	0.129991	-1.25522	0.0912069	-0.908678	aminomethyltransferase, putative similar to aminomethyltransferase, mitochondrial precursor SP:O49849 from [Flaveria anomala]
13.2.5.2	At1g68010	0.354953	-0.818619	0.483593	-0.32323	glycerate dehydrogenase / NADH-dependent hydroxypyruvate reductase identical to hydroxypyruvate reductase (HPR) GB:D85339 [Arabidopsis thaliana] (Plant Cell Physiol 1997 Apr;38(4):449-55)
13.2.5.2	At2g26080	0.503267	0.044706	0.215385	-0.226029	glycine dehydrogenase [decarboxylating], putative / glycine decarboxylase, putative / glycine cleavage system P-protein, putative strong similarity to SP|P26969 Glycine dehydrogenase [decarboxylating], mitochondrial precursor (EC 1.4.4.2) {Pisum sativum};
13.2.5.2	At4g33010	0.418768	-0.664616	0.0896475	-0.711801	glycine dehydrogenase [decarboxylating], putative / glycine decarboxylase, putative / glycine cleavage system P-protein, putative strong similarity to SP|P49361 Glycine dehydrogenase [decarboxylating] A, mitochondrial precursor (EC 1.4.4.2) {Flaveria prin
13.2.5.2	At1g08630	0.00159499	2.63891	0.822235	0.0239311	L-allo-threonine aldolase-related similar to L-allo-threonine aldolase (EC 4.1.2.-) (L-allo-TA) (L-allo-threonine acetaldehyde-lyase) (SP:O07051) {Aeromonas jandaei}; similar to ESTs gb|R30517, gb|T42772, gb|R90493, and gb|R90493
13.2.5.2	At1g79870	0.646197	-0.147767	0.356316	-0.348056	oxidoreductase family protein contains Pfam profile: PF02826 D-isomer specific 2-hydroxyacid dehydrogenase, NAD binding domain; similar to glyoxylate reductase from Thermococcus litoralis [gi:13515409]
13.2.5.2	At2g45630	0.607547	-0.338519	0.230962	-0.115747	oxidoreductase family protein low similarity to SP|P36234 Glycerate dehydrogenase (EC 1.1.1.29) (NADH-dependent hydroxypyruvate reductase) {Hyphomicrobium methylovorum}; contains Pfam profile PF00389: D-isomer specific 2-hydroxyacid dehydrogenase, catalyt
13.2.5.2	At1g72190	0.600422	-0.371541	0.661792	-0.163775	oxidoreductase family protein similar to D-3-phosphoglycerate dehydrogenase from Arabidopsis thaliana [SP|O04130], glyoxylate reductase from Homo sapiens (gi:6002730); contains Pfam D-isomer specific 2-hydroxyacid dehydrogenase, NAD binding domain PF02826
13.2.5.2	At3g04520	0.158449	0.321472	0.722706	-0.0431322	threonine aldolase family protein similar to L-allo-threonine aldolase SP:O07051 from [Aeromonas jandaei]
13.2.5.3: Amino acid degradation
13.2.5.3	At1g79230	0.661566	-0.326545	0.177203	-0.314001	mercaptopyruvate sulfurtransferase (MST1) (RDH1) identical to mercaptopyruvate sulfurtransferase GI:6009981 and thiosulfate sulfurtransferase GI:5834508 from [Arabidopsis thaliana]
13.2.5.3	At1g16460	0.486993	-0.572362	0.250348	-0.392582	mercaptopyruvate sulfurtransferase (MST2) (RDH2) identical to mercaptopyruvate sulfurtransferase GI:6009983 and thiosulfate sulfurtransferase GI:5817004 from [Arabidopsis thaliana]; contains PF|00581 Rhodanese-like domain
13.2.6.2: Amino acid degradation
13.2.6.2	At1g06570	0.188381	0.595962	0.551186	-0.259426	4-hydroxyphenylpyruvate dioxygenase (HPD) identical to 4-hydroxyphenylpyruvate dioxygenase (HPD) SP:P93836 [Arabidopsis thaliana (Mouse-ear cress)]
13.2.6.2	At4g23590	0.683715	-0.397121	0.79052	-0.100434	aminotransferase class I and II family protein similar to nicotianamine aminotransferase from Hordeum vulgare [GI:6498122, GI:6469087]; contains Pfam profile PF00155 aminotransferase, classes I and II
13.2.6.2	At2g20610	4.65e-12	1.6362	0.0221612	0.492289	aminotransferase, putative similar to nicotianamine aminotransferase from Hordeum vulgare [GI:6498122, GI:6469087]; contains Pfam profile PF00155 aminotransferase, classes I and II
13.2.6.2	At4g28420	0.558165	0.139531	0.156861	0.178768	aminotransferase, putative tsimilar to nicotianamine aminotransferase from Hordeum vulgare [GI:6498122, GI:6469087]; contains Pfam profile PF00155 aminotransferase, classes I and II
13.2.6.2	At4g28410	0.281005	0.198683	0.806993	-0.0696359	aminotransferase-related similar to nicotianamine aminotransferase [Hordeum vulgare subsp. vulgare] GI:6469090
13.2.6.2	At5g36160	0.317116	0.248893	0.361689	-0.283127	aminotransferase-related similar to nicotianamine aminotransferase B GI:6469087 from [Hordeum vulgare subsp. vulgare]
13.2.6.2	At4g23600	0.640466	-0.438258	0.340366	-0.204488	coronatine-responsive tyrosine aminotransferase / tyrosine transaminase similar to nicotianamine aminotransferase from Hordeum vulgare [GI:6498122, GI:6469087]; contains Pfam profile PF00155 aminotransferase, classes I and II; identical to cDNA coronatine
13.2.6.2	At1g12050	0.619267	-0.377381	0.307026	-0.637008	fumarylacetoacetase, putative similar to fumarylacetoacetase (Fumarylacetoacetate hydrolase, Beta-diketonase, FAA)[Rattus norvegicus] SWISS-PROT:P25093
13.2.6.2	At3g16700	0.331836	-0.664001	0.532275	-0.321989	fumarylacetoacetate hydrolase family protein contains Pfam domain, PF01557: fumarylacetoacetate hydrolase family protein
13.2.6.2	At4g15940	0.17168	0.504633	0.821921	-0.0246989	fumarylacetoacetate hydrolase family protein contains Pfam domain, PF01557: fumarylacetoacetate hydrolase family protein
13.2.6.2	At5g54080	0.623785	0.259203	0.693044	-0.0795438	homogentisate 1,2-dioxygenase / homogentisicase/homogentisate oxygenase / homogentisic acid oxidase (HGO) identical to SP|Q9ZRA2 Homogentisate 1,2-dioxygenase (EC 1.13.11.5) (Homogentisicase) (Homogentisate oxygenase) (Homogentisic acid oxidase) {Arabidop
13.2.6.2	At2g20340	0.05554	-1.14283	0.6994	0.0570794	tyrosine decarboxylase, putative similar to tyrosine/dopa decarboxylase [Papaver somniferum] GI:3282527, SP|Q06087 Tyrosine decarboxylase 3 (EC 4.1.1.25) {Petroselinum crispum}; contains Pfam profile PF00282: Pyridoxal-dependent decarboxylase conserved do
13.2.6.3: Amino acid degradation
13.2.6.3	At5g65940	0.495471	-0.551634	0.617218	0.230853	3-hydroxyisobutyryl-coenzyme A hydrolase / CoA-thioester hydrolase (CHY1) identical to gi:8572760; contains Pfam profile PF00388 enoyl-CoA hydratase/isomerase family protein
13.2.6.3	At2g30650	0.41738	-0.546021	0.531531	0.12222	3-hydroxyisobutyryl-coenzyme A hydrolase, putative / CoA-thioester hydrolase, putative strong similarity to gi:8572760; contains Pfam profile PF00388 enoyl-CoA hydratase/isomerase family protein
13.2.6.3	At2g30660	0.591076	-0.874896	0.299868	0.138141	3-hydroxyisobutyryl-coenzyme A hydrolase, putative / CoA-thioester hydrolase, putative strong similarity to gi:8572760; contains Pfam profile PF00388 enoyl-CoA hydratase/isomerase family protein
13.2.6.3	At5g47720	0.651403	0.0330729	0.400428	0.201427	acetyl-CoA C-acyltransferase, putative / 3-ketoacyl-CoA thiolase, putative strong similarity to Acetoacetyl-coenzyme A thiolase (E.C. 2.3.1.9) [Raphanus sativus] GI:1542941; contains InterPro accession IPR002155: Thiolase
13.2.6.3	At5g48230	0.661053	-0.357856	0.313481	-0.207013	acetyl-CoA C-acyltransferase, putative / 3-ketoacyl-CoA thiolase, putative strong similarity to Acetoacetyl-coenzyme A thiolase (E.C. 2.3.1.9) [Raphanus sativus] GI:1542941; contains InterPro accession IPR002155: Thiolase
13.2.6.3	At4g16800	0.674953	-0.29881	0.317379	-0.197231	enoyl-CoA hydratase, putative similar to AU-binding protein/Enoyl-CoA hydratase [Homo sapiens] GI:780241, [Mus musculus]GI:6840920; contains Pfam profile PF00378 enoyl-CoA hydratase/isomerase family protein
13.2.6.3	At4g14430	0.12565	0.530382	0.650024	0.135704	enoyl-CoA hydratase/isomerase family protein low siimilarity to 2-cyclohexenylcarbonyl CoA isomerase [Streptomyces collinus] GI:8133118, enoyl-CoA isomerase [Escherichia coli] GI:2764829; contains Pfam profile PF00378 enoyl-CoA hydratase/isomerase family
13.2.6.3	At1g65520	0.086439	0.680487	0.729143	-0.0430345	enoyl-CoA hydratase/isomerase family protein low similarity to enoyl-CoA hydratase [Escherichia coli] GI:2764828, carnitine racemase SP|P31551 [Escherichia coli]; contains Pfam profile PF00378 enoyl-CoA hydratase/isomerase family protein
13.2.6.3	At4g14440	0.164403	-0.658179	0.381443	-0.284165	enoyl-CoA hydratase/isomerase family protein low similarity to PhaB [Pseudomonas putida] GI:3253198, SP|P31551 Carnitine racemase {Escherichia coli}; contains Pfam profile PF00378 enoyl-CoA hydratase/isomerase family protein
13.2.6.3	At4g16210	0.260448	0.193114	0.173579	-0.311357	enoyl-CoA hydratase/isomerase family protein similar to 3-hydroxybutyryl-CoA dehydratase (Crotonase) from Clostridium acetobutylicum [SP|P52046], FadB1x (enoyl-CoA hydratase) from Pseudomonas putida [GI:13310130]; contains Pfam profile PF00378 enoyl-CoA h
13.2.6.3	At1g06550	0.199907	-0.694585	0.419281	-0.222631	enoyl-CoA hydratase/isomerase family protein similar to CHY1 [gi:8572760]; contains Pfam profile PF00388 enoyl-CoA hydratase/isomerase family protein
13.2.6.3	At3g24360	0.168545	-0.943504	0.794575	-0.0892306	enoyl-CoA hydratase/isomerase family protein similar to CHY1 [gi:8572760]; contains Pfam profile PF00388 enoyl-CoA hydratase/isomerase family protein
13.2.6.3	At4g31810	0.180964	0.445028	0.839257	-0.00513322	enoyl-CoA hydratase/isomerase family protein similar to CHY1 [gi:8572760]; contains Pfam profile PF00388 enoyl-CoA hydratase/isomerase family protein
13.2.6.3	At4g13360	0.511253	0.00995733	0.654796	-0.0697494	enoyl-CoA hydratase/isomerase family protein similar to CoA-thioester hydrolase CHY1 (beta-hydroxyisobutyryl-CoA hydrolase) [Arabidopsis thaliana] GI:8572760; contains Pfam profile PF00378: enoyl-CoA hydratase/isomerase family protein
13.2.6.3	At5g43280	0.694834	-0.242131	0.386385	-0.221049	enoyl-CoA hydratase/isomerase family protein similar to Delta 3,5-delta2,4-dienoyl-CoA isomerase, mitochondrial (ECH1) from Rattus norvegicus [SP|Q62651], from Homo sapiens [SP|Q13011]; contains Pfam profile PF00378 enoyl-CoA hydratase/isomerase family pr
13.2.6.3	At3g60510	0.19501	0.326955	0.445217	-0.110434	enoyl-CoA hydratase/isomerase family protein similar to enoyl-CoA-hydratase, Avicennia marina, EMBL:AF190450 [GI:6014701], CoA-thioester hydrolase CHY1 from Arabidopsis thaliana [GI:8572760]; contains Pfam profile PF00378 enoyl-CoA hydratase/isomerase fam
13.2.7: Amino acid degradation
13.2.7	At1g43710	0.47469	0.0490539	0.279341	0.271353	serine decarboxylase identical to serine decarboxylase [Arabidopsis thaliana] GI:15011302; contains Pfam profile PF00282: Pyridoxal-dependent decarboxylase conserved domain
20.2: Abiotic stress; Note: loci names in bold are for genes induced by oxygen deprivation
20.2	At4g13830	0.560633	-0.146043	2.48e-09	-1.67814	DNAJ heat shock N-terminal domain-containing protein (J20) identical to DnaJ-like protein [Arabidopsis thaliana] GI:6691127; similar to SP|Q05646 Chaperone protein dnaJ Erysipelothrix rhusiopathiae, J11 protein [Arabidopsis thaliana] GI:9843641; contains
20.2	At1g20450	0.440964	-0.541743	0.000198704	0.619625	dehydrin (ERD10) identical to dehydrin ERD10 (Low-temperature-induced protein LTI45) [Arabidopsis thaliana] SWISS-PROT:P42759
20.2	At1g75380	0.589388	-0.426704	0.00025425	-1.74378	wound-responsive protein-related similar to wound inducive gene GI:8096273 from [Nicotiana tabacum]
20.2	At5g49910	0.635224	-0.209254	0.00306198	0.231297	heat shock protein 70 / HSP70 (HSC70-7) identical to heat shock protein 70 [Arabidopsis thaliana] GI:6746592
20.2	At1g28210	0.183243	0.671364	0.00338966	0.199843	DNAJ heat shock protein, putative strong similarity to mitochondrial DnaJ protein (AtJ1) GI:564030 from [Arabidopsis thaliana]; contains Pfam profiles PF00226: DnaJ domain, PF01556: DnaJ C terminal region, PF00684: DnaJ central domain (4 repeats); identic
20.2	At4g11660	0.232621	0.194953	0.00510397	0.34984	heat shock factor protein 7 (HSF7) / heat shock transcription factor 7 (HSTF7) identical to heat shock factor protein 7 (HSF7) SP:Q9T0D3 from [Arabidopsis thaliana]
20.2	At3g62020	0.556549	-0.46176	0.0122833	-0.281348	germin-like protein (GLP10) identical to germin-like protein subfamily 2 member 4 [SP|Q9M263]
20.2	At5g06130	0.374163	-0.537758	0.016102	-0.641732	chaperone protein dnaJ-related similar to unknown protein (pir||T00468); contains Pfam PF00684 : DnaJ central domain (4 repeats)
20.2	At3g10080	0.324123	-0.665672	0.0276583	-0.369441	germin-like protein, putative similar to germin-like protein 2 [Oryza sativa] GI:2655287
20.2	At2g42540	0.349299	-0.927158	0.029857	-0.419835	cold-responsive protein / cold-regulated protein (cor15a) identical to cold-regulated protein cor15a [Arabidopsis thaliana] GI:507149; contains Pfam profile PF02987: Late embryogenesis abundant protein
20.2	At4g18880	0.0871186	0.850365	0.030273	1.68861	heat shock transcription factor 21 (HSF21) identical to heat shock transcription factor 21 [Arabidopsis thaliana] GI:3399765; contains Pfam profile: PF00447 HSF-type DNA-binding domain
20.2	At4g02200	0.068782	0.590729	0.0343374	0.216764	drought-responsive family protein similar to drought-induced mRNA, Di19 [Arabidopsis thaliana] gi|469110|emb|CAA55321
20.2	At5g20630	0.189294	-1.35607	0.0343374	-1.41577	germin-like protein (GER3) identical to germin-like protein subfamily 3 member 3 [SP|P94072]
20.2	At3g12580	0.664722	-0.299419	0.0421871	1.33264	heat shock protein 70, putative / HSP70, putative strong similarity to heat shock protein GI:425194 [Spinacia oleracea]
20.2	At1g19660	0.576205	-0.0770196	0.0439919	-0.825284	wound-responsive family protein similar to wound inducive gene (GI:8096273)[Nicotiana tabacum]
20.2	At4g00500	0.0490736	0.551153	0.0459018	0.256288	lipase class 3 family protein / calmodulin-binding heat-shock protein-related
20.2	At5g39190	0.686324	-0.232097	0.0479464	-0.896026	germin-like protein (GER2) identical to germin-like protein subfamily 1 member 20 [SP|P92996]
20.2	At1g30360	0.328198	-0.90524	0.0480489	-1.30405	early-responsive to dehydration stress protein (ERD4) nearly identical to ERD4 protein (early-responsive to dehydration stress) [Arabidopsis thaliana] GI:15375406; contains Pfam profile PF02714: Domain of unknown function DUF221
20.2	At1g74250	0.133049	0.676009	0.048803	0.457682	DNAJ heat shock N-terminal domain-containing protein contains Pfam domains PF00226: DnaJ domain and PF00096: Zinc finger, C2H2 type
20.2	At2g26150	0.623785	-0.16108	0.0500616	0.491408	heat shock transcription factor family protein contains Pfam profile: PF00447 HSF-type DNA-binding domain
20.2	At5g39160	0.67631	-0.215099	0.0551525	-0.906959	germin-like protein (GLP2a) (GLP5a) identical to germin-like protein subfamily 1 member 18 SP|P92999 [PMID:9869400]
20.2	At5g22060	0.0186186	1.40486	0.0609524	0.960678	DNAJ heat shock protein, putative strong similarity to SP|O60884 DnaJ homolog subfamily A member 2 (Dnj3) Homo sapiens, several plant DnaJ proteins from PGR; contains Pfam profiles PF00226 DnaJ domain, PF00684 DnaJ central domain (4 repeats), PF01556 DnaJ
20.2	At4g37910	0.0198451	2.38791	0.0610939	1.25326	heat shock protein 70, mitochondrial, putative / HSP70, mitochondrial, putative strong similarity to SP|Q01899 Heat shock 70 kDa protein, mitochondrial precursor {Phaseolus vulgaris}
20.2	At4g36990	0.00798734	1.30505	0.0662772	0.570038	heat shock factor protein 4 (HSF4) / heat shock transcription factor 4 (HSTF4) identical to heat shock transcription factor 4 (HSF4) SP:Q96320 from [Arabidopsis thaliana]
20.2	At3g10985	0.0133974	1.59174	0.0749224	0.755514	wound-responsive protein-related similar to SP|P20144 Wound-induced protein 1 {Solanum tuberosum}
20.2	At2g01530	0.674315	-0.313585	0.0761599	0.128212	major latex protein-related / MLP-related low similarity to major latex protein {Papaver somniferum}[GI:20810]
20.2	At5g66590	0.165265	-1.15016	0.0776331	-0.45746	allergen V5/Tpx-1-related family protein contains similarity to SP|Q41495 STS14 protein precursor {Solanum tuberosum}; contains Pfam profile PF00188: SCP-like extracellular protein
20.2	At5g12030	0.476246	0.680126	0.0784432	0.333781	17.7 kDa class II heat shock protein 17.6A (HSP17.7-CII) identical to heat shock protein 17.6A GI:3256075 from [Arabidopsis thaliana]
20.2	At4g04340	0.668822	-1.69336	0.0810711	-0.711799	early-responsive to dehydration protein-related / ERD protein-related similar to ERD4 protein (early-responsive to dehydration stress) [Arabidopsis thaliana] GI:15375406; contains Pfam profile PF02714: Domain of unknown function DUF221
20.2	At2g21620	1.43e-06	1.42478	0.0833537	0.246515	universal stress protein (USP) family protein / responsive to dessication protein (RD2) strong similarity to RD2 protein [Arabidopsis thaliana] GI:15320408; contains Pfam profile PF00582: universal stress protein family; identical to cDNA RD2 GI:15320407
20.2	At3g06760	0.142898	0.465649	0.0850766	0.569603	drought-responsive family protein similar to drought-induced mRNA, Di19 [Arabidopsis thaliana] gi|469110|emb|CAA55321
20.2	At4g35985	0.594422	-0.127796	0.0890397	0.25737	senescence/dehydration-associated protein-related similar to senescence-associated protein 12 [Hemerocallis hybrid cultivar] gi|3551958|gb|AAC34857; similar to early-responsive to dehydration stress ERD7 protein [Arabidopsis thaliana] gi|15320412|dbj|BAB6
20.2	At2g15970	0.472382	-0.699583	0.0901928	-0.658231	cold-acclimation protein, putative (FL3-5A3) similar to cold acclimation WCOR413-like protein gamma form [Hordeum vulgare] gi|18449100|gb|AAL69988; similar to stress-regulated protein SAP1 [Xerophyta viscosa] gi|21360378|gb|AAM47505; identical to cDNA col
20.2	At4g19590	0.684016	-0.415352	0.0902575	0.240323	DNAJ heat shock N-terminal domain-containing protein protein YJL162c, Saccharomyces cerevisiae, PIR2:S56945; contains Pfam PF00226: DnaJ domain;
20.2	At1g24020	0.466732	-0.650599	0.0924271	-0.68524	Bet v I allergen family protein similar to major pollen allergen Bet v 1 GB:CAA96544 GI:1321726 from [Betula pendula]; contains Pfam profile PF00407: Pathogenesis-related protein Bet v I family
20.2	At4g15755	0.53812	0.781396	0.0972652	0.254616	C2 domain-containing protein similar to cold-regulated gene SRC2 [Glycine max] GI:2055230; contains Pfam profile PF00168: C2 domain
20.2	At4g28240	0.39889	0.151513	0.0974944	-1.12524	wound-responsive protein-related wound-induced protein - tomato (fragment), PIR2:S19773
20.2	At4g02380	0.0388807	1.66182	0.0992737	1.9803	late embryogenesis abundant 3 family protein / LEA3 family protein similar to several small proteins (~100 aa) that are induced by heat, auxin, ethylene and wounding such as Phaseolus aureus indole-3-acetic acid induced protein ARG (SW:32292); contains Pf
20.2	At1g78240	0.604989	-0.0856324	0.102546	-0.71722	dehydration-responsive protein-related similar to early-responsive to dehydration stress ERD3 protein [Arabidopsis thaliana] GI:15320410; contains Pfam profile PF03141: Putative methyltransferase
20.2	At4g19120	0.4475	-0.566871	0.103714	-0.607569	early-responsive to dehydration stress protein (ERD3) identical to ERD3 protein [Arabidopsis thaliana] GI:15320410; contains Pfam profile PF03141: Putative methyltransferase; identical to cDNA ERD3 GI:15320409
20.2	At2g42750	0.660229	-0.325433	0.107525	-1.19753	DNAJ heat shock N-terminal domain-containing protein low similarity to GFA2 [Arabidopsis thaliana] GI:21429604; contains Pfam profile PF00226: DnaJ domain
20.2	At5g05410	0.0452077	0.632341	0.110051	0.984219	DRE-binding protein (DREB2A) identical to DREB2A GI:3738230 from [Arabidopsis thaliana] ; supported by cDNA:gi_3738229_dbj_AB007790.1_AB007790
20.2	At5g12020	0.560563	-0.50298	0.111262	0.283224	17.6 kDa class II heat shock protein (HSP17.6-CII) identical to 17.6 kDa class II heat shock protein SP:P29830 from [Arabidopsis thaliana]
20.2	At1g53540	0.439806	0.159584	0.114858	0.356496	17.6 kDa class I small heat shock protein (HSP17.6C-CI) (AA 1-156) identical to (17.6 kDa class I heat shock protein (HSP 17.6) (AA 1-156)(SP:P13853) (GI:4376161) (Arabidopsis thaliana) (Nucleic Acids Res. 17 (19), 7995 (1989))
20.2	At1g53540	0.439806	0.159584	0.114858	0.356496	17.6 kDa class I small heat shock protein (HSP17.6C-CI) (AA 1-156) identical to (17.6 kDa class I heat shock protein (HSP 17.6) (AA 1-156)(SP:P13853) (GI:4376161) (Arabidopsis thaliana) (Nucleic Acids Res. 17 (19), 7995 (1989))
20.2	At4g18596	0.385411	0.0540256	0.11498	0.158255	pollen Ole e 1 allergen and extensin family protein contains Pfam domain, PF01190: Pollen proteins Ole e I family
20.2	At5g52640	0.694178	-0.1714	0.11498	0.729626	heat shock protein 81-1 (HSP81-1) / heat shock protein 83 (HSP83) nearly identical to SP|P27323 Heat shock protein 81-1 (HSP81-1) (Heat shock protein 83) {Arabidopsis thaliana}; contains Pfam profiles PF02518: ATPase, histidine kinase-, DNA gyrase B-, and
20.2	At5g06110	0.0789646	0.764025	0.11642	0.62719	DNAJ heat shock N-terminal domain-containing protein / cell division protein-related similar to GlsA [Volvox carteri f. nagariensis] GI:4633129; contains Pfam profiles PF00226 DnaJ domain, PF00249 Myb-like DNA-binding domain
20.2	At1g80920	0.386965	0.151583	0.121247	-1.37322	DNAJ heat shock N-terminal domain-containing protein similar to SP|Q05646 Chaperone protein dnaJ Erysipelothrix rhusiopathiae, SP|P45555 Chaperone protein dnaJ (HSP40) Staphylococcus aureus; contains Pfam profile PF00226 DnaJ domain
20.2	At4g11650	0.474518	0.192597	0.123378	0.160947	osmotin-like protein (OSM34) nearly identical to SP|P50700|OSL3_ARATH Osmotin-like protein OSM34 precursor {Arabidopsis thaliana}; contains Pfam profile PF00314: Thaumatin family
20.2	At1g59860	0.175071	0.468369	0.126108	0.31752	17.6 kDa class I heat shock protein (HSP17.6A-CI) similar to 17.5 kDa class I heat shock protein SP:P04793 from [Glycine max]
20.2	At4g36020	0.326249	0.256324	0.134867	0.317502	cold-shock DNA-binding family protein contains Pfam domains, PF00313: 'Cold-shock' DNA-binding domain and PF00098: Zinc knuckle
20.2	At2g47440	0.141784	-1.29137	0.135959	-1.12276	DNAJ heat shock N-terminal domain-containing protein contains Pfam profiles PF00226: DnaJ domain, PF00515: TPR Domain; similar to GP|2104534|AF001308 (T10M13.11)
20.2	At1g68300	0.168545	0.639096	0.138708	0.406235	universal stress protein (USP) family protein similar to ER6 protein [Lycopersicon esculentum] GI:5669654; contains Pfam profile PF00582: universal stress protein family
20.2	At5g37670	0.164767	0.411418	0.151167	0.140885	15.7 kDa class I-related small heat shock protein-like (HSP15.7-CI) contains Pfam profile: PF00011 Hsp20/alpha crystallin family; identified in Scharf, K-D., et al,Cell Stress & Chaperones (2001) 6: 225-237.
20.2	At3g04180	0.659055	0.652003	0.151167	0.342135	germin-like protein, putative contains Pfam profile: PF01072 germin family; similar to germin-like protein GER2 [SP|P92996], GLP2A [SP|P92999] [Arabidopsis thaliana]
20.2	At3g50980	0.495237	0.0181895	0.156166	0.325671	dehydrin, putative similar to dehydrin Xero 1 [Arabidopsis thaliana] SWISS-PROT:P25863
20.2	At1g31340	0.267061	0.400679	0.156533	0.491343	ubiquitin family protein contains INTERPRO:IPR000626 ubiquitin domain
20.2	At1g76700	0.700311	-0.261214	0.156956	0.206004	DNAJ heat shock N-terminal domain-containing protein similar to SP|P39101 CAJ1 protein, Saccharomyces cerevisiae; contains Pfam profile PF00226 DnaJ domain
20.2	At1g76180	0.253393	0.400501	0.157712	0.617252	dehydrin (ERD14) identical to SP|P42763 Dehydrin ERD14 {Arabidopsis thaliana}
20.2	At5g51440	0.0929444	1.47938	0.162289	1.00286	23.5 kDa mitochondrial small heat shock protein (HSP23.5-M) similar to heat shock 22 kDa protein, mitochondrial precursor SP:Q96331 from [Arabidopsis thaliana]; identified in Scharf, K-D., et al,Cell Stress & Chaperones (2001) 6: 225-237.
20.2	At5g43260	0.087727	0.746568	0.162458	0.321746	chaperone protein dnaJ-related similar to Chaperone protein dnaJ (SP:Q9WZV3) [Thermotoga maritima]
20.2	At5g23240	0.639725	-0.366706	0.162526	-1.53672	DNAJ heat shock N-terminal domain-containing protein low similarity to SP|O34136 Chaperone protein dnaJ (40 kDa heat shock chaperone protein) (HSP40) {Deinococcus proteolyticus}; contains Pfam profile PF00226: DnaJ domain
20.2	At1g54050	0.15565	-0.809582	0.169091	0.136041	17.4 kDa class III heat shock protein (HSP17.4-CIII) contains Pfam profile: PF00011 Hsp20/alpha crystallin family; identified as class CIII in Scharf, K-D., et al,Cell Stress & Chaperones (2001) 6: 225-237.
20.2	At1g11040	0.645253	0.0204428	0.169334	0.199367	DNAJ chaperone C-terminal domain-containing protein contains Pfam profile PF01556: DnaJ C terminal region
20.2	At3g22840	0.398809	-1.08889	0.171976	0.219739	chlorophyll A-B binding family protein / early light-induced protein (ELIP) identical to early light-induced protein; ELIP [Arabidopsis thaliana] GI:1872544; contains Pfam profile: PF00504 chlorophyll A-B binding protein; identical to cDNA early light-ind
20.2	At1g59680	0.631534	0.00202258	0.172583	0.164936	F-box family protein similar to mDj6 GB:BAA88304 GI:6567123 from [Mus musculus]; contains weak hit to TIGRFAM TIGR01640 : F-box protein interaction domain and weak hit to Pfam PF00646: F-box domain
20.2	At3g51070	0.652108	0.392762	0.173367	0.203629	dehydration-responsive protein-related similar to early-responsive to dehydration stress ERD3 protein [Arabidopsis thaliana] GI:15320410; contains Pfam profile PF03141: Putative methyltransferase
20.2	At5g18140	0.49334	-0.535061	0.176662	-0.483479	DNAJ heat shock N-terminal domain-containing protein similar to DnaJ protein Tid-1 [Homo sapiens] GI:17066575; contains Pfam profile PF00226 DnaJ domain
20.2	At4g18030	0.256623	-0.737717	0.176953	-0.703946	dehydration-responsive family protein similar to early-responsive to dehydration stress ERD3 protein [Arabidopsis thaliana] GI:15320410; contains Pfam profile PF03141: Putative methyltransferase
20.2	At5g04060	0.155847	-0.74447	0.179415	-0.326608	dehydration-responsive protein-related similar to early-responsive to dehydration stress ERD3 protein [Arabidopsis thaliana] GI:15320410; contains Pfam profile PF03141: Putative methyltransferase
20.2	At2g30370	0.551372	-0.142613	0.185864	0.271409	allergen-related weak similarity to pollen major allergen 2 protein [Juniperus ashei] gi|9955725|emb|CAC05582
20.2	At2g38340	0.183257	0.525897	0.186728	0.424978	AP2 domain-containing transcription factor, putative (DRE2B) Similar to DREB2A (GP:3738230) and DREB2B (GP:3738232) [Arabidopsis thaliana]; DRE binding proteins may be involved in dehydration or low temp response
20.2	At2g26890	0.588892	-0.071381	0.189819	0.282702	DNAJ heat shock N-terminal domain-containing protein contains Pfam profile PF00226: DnaJ domain
20.2	At5g55530	0.0530892	0.839125	0.192918	-0.229113	C2 domain-containing protein low similarity to cold-regulated gene SRC2 [Glycine max] GI:2055230; contains Pfam profile PF00168: C2 domain
20.2	At3g23300	0.570127	-0.089091	0.196767	-0.401282	dehydration-responsive protein-related similar to early-responsive to dehydration stress ERD3 protein [Arabidopsis thaliana] GI:15320410; contains Pfam profile PF03141: Putative methyltransferase
20.2	At4g00740	0.695651	-0.264181	0.199025	-0.212098	dehydration-responsive protein-related similar to early-responsive to dehydration stress ERD3 protein [Arabidopsis thaliana] GI:15320410; contains Pfam profile PF03141: Putative methyltransferase
20.2	At1g31850	0.538331	-0.470833	0.199568	-0.30901	dehydration-responsive protein, putative strong similarity to early-responsive to dehydration stress ERD3 protein [Arabidopsis thaliana] GI:15320410; contains Pfam profile PF03141: Putative methyltransferase
20.2	At1g44160	0.585728	-0.0331717	0.199805	0.189798	DNAJ chaperone C-terminal domain-containing protein contains Pfam profile PF01556: DnaJ C terminal region
20.2	At2g24395	0.614552	-0.3742	0.200405	-0.482078	chaperone protein dnaJ-related contains Pfam PF00684 : DnaJ central domain (4 repeats)
20.2	At1g29470	0.417518	0.163914	0.201024	-0.290446	dehydration-responsive protein-related similar to early-responsive to dehydration stress ERD3 protein [Arabidopsis thaliana] GI:15320410; contains Pfam profile PF03141: Putative methyltransferase
20.2	At4g19580	0.592718	-1.09983	0.203425	0.199915	DNAJ heat shock N-terminal domain-containing protein low similarity to SP|Q9QYI4 DnaJ homolog subfamily B member 12 {Mus musculus}; contains Pfam profile PF00226: DnaJ domain
20.2	At2g28790	0.11885	-1.01475	0.213159	-0.289094	osmotin-like protein, putative similar to SP|Q41350 Osmotin-like protein precursor {Lycopersicon esculentum}; contains Pfam profile PF00314: Thaumatin family
20.2	At1g13930	0.400926	-0.831794	0.217822	-0.64351	expressed protein weakly similar to drought-induced protein SDi-6 (PIR:S71562) common sunflower (fragment)
20.2	At1g79920	0.167252	0.176367	0.225605	0.195422	heat shock protein 70, putative / HSP70, putative contains Pfam profile: PF00012 Heat shock hsp70 proteins; similar to heat-shock proteins GB:CAA94389, GB:AAD55461 [Arabidopsis thaliana]
20.2	At4g16550	0.686234	-0.311574	0.225605	0.201668	heat shock protein-related contains similarity to Swiss-Prot:P31170 small heat shock protein, chloroplast precursor [Arabidopsis thaliana]
20.2	At1g34130	0.571705	-0.0800983	0.225822	-0.247395	oligosaccharyl transferase STT3 subunit, putative similar to SP|P39007 Oligosaccharyl transferase STT3 subunit {Saccharomyces cerevisiae}; contains Pfam profile PF02516: Oligosaccharyl transferase STT3 subunit
20.2	At3g05440	0.542695	0.573787	0.227419	0.171134	C2 domain-containing protein similar to cold-regulated gene SRC2 [Glycine max] GI:2055230; contains Pfam profile PF00168: C2 domain
20.2	At3g13310	0.0137256	1.55982	0.231728	-0.528458	DNAJ heat shock N-terminal domain-containing protein similar to J11 protein [Arabidopsis thaliana] GI:9843641; contains Pfam profile: PF00226 DnaJ domain
20.2	At5g54070	0.564813	0.130284	0.234216	0.107395	heat shock transcription factor family protein contains Pfam profile: PF00447 HSF-type DNA-binding domain
20.2	At2g20560	0.678282	-0.300648	0.234827	0.27476	DNAJ heat shock family protein SP|Q9UDY4 DnaJ homolog subfamily B member 4 (Heat shock 40 kDa protein 1 homolog) {Homo sapiens}; contains Pfam profile PF00226: DnaJ domain
20.2	At5g17390	0.145403	0.529782	0.237336	0.268365	universal stress protein (USP) family protein contains Pfam profile: PF00582 universal stress protein family
20.2	At2g03020	0.472729	0.00376795	0.237799	0.131543	heat shock protein-related Prosite PS00430: TonB-dependent receptor proteins signature 1; contains some similar to Small heat shock protein, chloroplast precursor (SP:P30222) {Petunia hybrida}
20.2	At1g79930	0.347315	0.221111	0.238333	0.270266	heat shock protein, putative contains Pfam profile: PF00012 Heat shock hsp70 proteins; similar to heat-shock proteins GB:CAA94389, GB:AAD55461 [Arabidopsis thaliana]
20.2	At5g64360	0.640552	-0.0377288	0.238577	0.167168	DNAJ heat shock N-terminal domain-containing protein low similarity to AHM1 [Triticum aestivum] GI:6691467; contains Pfam profile PF00226 DnaJ domain
20.2	At3g44110	0.162717	0.291165	0.240154	0.200038	DNAJ heat shock protein, putative (J3) identical to AtJ3 [Arabidopsis thaliana] GI:2641638, strong similarity to several plant DnaJ proteins from PGR; contains Pfam profiles PF00226 DnaJ domain, PF00684 DnaJ central domain (4 repeats), PF01556 DnaJ C term
20.2	At3g09440	0.178778	0.305788	0.244229	0.91802	heat shock cognate 70 kDa protein 3 (HSC70-3) (HSP70-3) identical to SP|O65719 Heat shock cognate 70 kDa protein 3 (Hsc70.3) {Arabidopsis thaliana}
20.2	At4g38410	0.686304	-0.492446	0.245288	0.28754	dehydrin, putative similar to dehydrin ERD10 (Low-temperature-induced protein LTI45) [Arabidopsis thaliana] SWISS-PROT:P42759
20.2	At4g18810	0.0575645	-1.15707	0.245489	-0.359853	expressed protein similar to UV-B and ozone similarly regulated protein 1 UOS1 [Pisum sativum] GI:20339364
20.2	At5g18750	0.14561	0.441646	0.246257	0.117358	DNAJ heat shock N-terminal domain-containing protein contains Pfam profile PF00226 DnaJ domain
20.2	At5g14430	0.3531	0.16315	0.246257	-0.380892	dehydration-responsive protein-related similar to early-responsive to dehydration stress ERD3 protein [Arabidopsis thaliana] GI:15320410; contains Pfam profile PF03141: Putative methyltransferase
20.2	At5g45870	0.667105	-0.196044	0.246424	-0.122656	Bet v I allergen family protein similar to class 10 PR protein [Medicago sativa] GI:13928071, cytokinin-specific binding protein [Vigna radiata] GI:4190976; contains Pfam profile PF00407: Pathogenesis-related protein Bet v I family
20.2	At1g06460	0.33703	-0.937852	0.246503	-1.01563	31.2 kDa small heat shock family protein / hsp20 family protein contains Pfam profile: PF00011 Hsp20/alpha crystallin family
20.2	At4g30650	0.353407	-1.22447	0.247108	-0.523496	hydrophobic protein, putative / low temperature and salt responsive protein, putative similar to SP|Q9ZNQ7 Hydrophobic protein RCI2A (Low temperature and salt responsive protein LTI6A) {Arabidopsis thaliana}; contains Pfam profile PF01679: Uncharacterized
20.2	At4g30650	0.353407	-1.22447	0.247108	-0.523496	hydrophobic protein, putative / low temperature and salt responsive protein, putative similar to SP|Q9ZNQ7 Hydrophobic protein RCI2A (Low temperature and salt responsive protein LTI6A) {Arabidopsis thaliana}; contains Pfam profile PF01679: Uncharacterized
20.2	At5g37380	0.638176	0.115184	0.248832	0.148212	DNAJ heat shock N-terminal domain-containing protein similar to SP|Q9QYI4 DnaJ homolog subfamily B member 12 {Mus musculus}; contains Pfam profile PF00226: DnaJ domain
20.2	At5g39120	0.37115	-0.752944	0.253092	0.140068	germin-like protein, putative similar to germin -like protein GLP6, Arabidopsis thaliana, EMBL:ATU75194 [SP|P92997]
20.2	At2g21040	0.67876	-0.217582	0.255935	0.182959	C2 domain-containing protein low similarity to phloem protein [Cucurbita maxima] GI:4164541; contains Pfam profile PF00168: C2 domain
20.2	At5g39130	0.689049	-0.234503	0.25618	-0.553839	germin-like protein, putative identical to germin-like protein subfamily 1 member 16 (SP|Q9FIC8)
20.2	At1g71000	0.374271	0.302588	0.256679	0.250967	DNAJ heat shock N-terminal domain-containing protein similar to SP|O35723 DnaJ homolog subfamily B member 3 Mus musculus, SP|Q9QYI7 DnaJ homolog subfamily B member 8 Mus musculus; contains Pfam profile PF00226 DnaJ domain
20.2	At3g57340	0.554119	-0.0136721	0.265044	-0.189743	DNAJ heat shock N-terminal domain-containing protein similar to SP|Q9QYI4 DnaJ homolog subfamily B member 12 Mus musculus; contains Pfam profile PF00226 DnaJ domain
20.2	At1g10460	0.625525	-0.58572	0.265544	0.203062	germin-like protein (GLP7) identical to germin-like protein subfamily 1 member 1 [SP|P92998]; similar to ESTs gb|T88481 and gb|AI099566
20.2	At5g54430	0.455232	0.0530869	0.271842	0.162763	universal stress protein (USP) family protein low similarity to early nodulin ENOD18 [Vicia faba] GI:11602747, ER6 protein [Lycopersicon esculentum] GI:5669654; contains Pfam profile PF00582: universal stress protein family
20.2	At4g36040	0.0461081	1.12504	0.272107	0.225451	DNAJ heat shock N-terminal domain-containing protein (J11) identical to dnaJ heat shock protein J11 [Arabidopsis thaliana] GI:9843641; contains Pfam profile PF00226 DnaJ domain
20.2	At3g50970	0.516666	0.305188	0.278238	0.422471	dehydrin xero2 (XERO2) / low-temperature-induced protein LTI30 (LTI30) identical to dehydrin Xero 2 (Low-temperature-induced protein LTI30) [Arabidopsis thaliana] SWISS-PROT:P42758
20.2	At3g04360	0.428607	0.271252	0.280032	0.302722	C2 domain-containing protein low similarity to cold-regulated gene SRC2 [Glycine max] GI:2055230; contains Pfam profile PF00168: C2 domain
20.2	At5g09590	0.427636	0.147432	0.283884	0.322012	heat shock protein 70 / HSP70 (HSC70-5) identical to heat shock protein 70 [Arabidopsis thaliana] GI:6746590
20.2	At5g63860	0.642219	-0.341294	0.284114	-0.401823	UVB-resistance protein (UVR8) identical to UVB-resistance protein UVR8 (GI:5478530, GB:AAD43920.1) [Arabidopsis thaliana]; contains Pfam 00415: Regulator of chromosome condensation (RCC1)
20.2	At5g10130	0.247293	0.551019	0.284833	0.19771	pollen Ole e 1 allergen and extensin family protein contains similarity to pollen specific protein C13 precursor [Zea mays] SWISS-PROT:P33050
20.2	At4g05420	0.609989	-0.108264	0.289113	-0.379739	UV-damaged DNA-binding protein, putative similar to UV-damaged DNA binding protein (GI:12082087) [Oryza sativa]; contains Pfam PF03178 : CPSF A subunit region
20.2	At3g23990	0.571819	-0.0278587	0.290579	0.529461	chaperonin (CPN60) (HSP60) identical to SWISS-PROT:P29197- chaperonin CPN60, mitochondrial precursor (HSP60) [Arabidopsis thaliana]
20.2	At1g59980	0.465213	-0.56614	0.292123	-0.151952	DNAJ heat shock N-terminal domain-containing protein similar to Altered Response to Gravity [Arabidopsis thaliana] GI:4249662; contains Pfam profile PF00226 DnaJ domain
20.2	At4g10250	0.57165	-0.290487	0.294558	0.186302	22.0 kDa ER small heat shock protein (HSP22.0-ER) identical to endomembrane-localized small heat shock protein GI:511795 from [Arabidopsis thaliana]
20.2	At2g33790	0.47585	-0.291597	0.29523	0.109202	pollen Ole e 1 allergen and extensin family protein similar to arabinogalactan protein [Daucus carota] GI:11322245, SP|Q03211 Pistil-specific extensin-like protein precursor (PELP) {Nicotiana tabacum}; contains Pfam profile PF01190: Pollen proteins Ole e
20.2	At1g29140	0.639725	-0.158634	0.300177	0.111594	pollen Ole e 1 allergen and extensin family protein contains Pfam domain, PF01190: Pollen proteins Ole e I family
20.2	At1g62320	0.51166	0.431195	0.300761	0.141449	early-responsive to dehydration protein-related / ERD protein-related similar to ERD4 protein (early-responsive to dehydration stress) [Arabidopsis thaliana] GI:15375406; contains Pfam profile PF02714: Domain of unknown function DUF221
20.2	At1g21610	0.532442	-0.0394158	0.306597	-0.133517	wound-responsive family protein similar to wound-responsive protein 14.05 (GI:16506638) [Castanea sativa]; ESTs gb T42839 and gb|AA395192 come from this gene
20.2	At3g05890	0.584645	-0.398693	0.308707	-0.163715	hydrophobic protein (RCI2B) / low temperature and salt responsive protein (LTI6B) identical to SP|Q9ZNS6 Hydrophobic protein RCI2B (Low temperature and salt responsive protein LTI6B) {Arabidopsis thaliana}
20.2	At3g05890	0.584645	-0.398693	0.308707	-0.163715	hydrophobic protein (RCI2B) / low temperature and salt responsive protein (LTI6B) identical to SP|Q9ZNS6 Hydrophobic protein RCI2B (Low temperature and salt responsive protein LTI6B) {Arabidopsis thaliana}
20.2	At4g16560	0.67886	-0.224727	0.309311	0.110002	heat shock protein-related contains similarity to SWISS-PROT:P31170 small heat shock protein, chloroplast precursor [Arabidopsis thaliana]
20.2	At5g52300	0.678511	0.462584	0.311452	0.202119	low-temperature-responsive 65 kD protein (LTI65) / desiccation-responsive protein 29B (RD29B) nearly identical to SP|Q04980 Low-temperature-induced 65 kDa protein (Desiccation-responsive protein 29B) {Arabidopsis thaliana}
20.2	At5g28000	0.4432	-0.236456	0.313341	0.103718	Bet v I allergen family protein similar to Csf-2 [Cucumis sativus][GI:5762258][J Am Soc Hortic Sci 124, 136-139 (1999)] ; contains Pfam profile PF00407: Pathogenesis-related protein Bet v I family
20.2	At3g06050	0.536986	-0.0608948	0.314447	-0.306074	alkyl hydroperoxide reductase/thiol specific antioxidant (AhpC/TSA)/mal allergen family protein identical to SP|Q9M7T0 Putative peroxiredoxin, mitochondrial precursor {Arabidopsis thaliana}; similar to thioredoxin peroxidase [Capsicum annuum] GI:18654477;
20.2	At4g13850	0.674278	-0.165394	0.316302	0.147625	glycine-rich RNA-binding protein (GRP2) glycine-rich RNA binding protein 2 AtGRP2 [Arabidopsis thaliana] GI:2826811
20.2	At1g30990	0.511221	-0.0661125	0.317062	0.145356	major latex protein-related / MLP-related low similarity to major latex protein {Papaver somniferum}[GI:20810]; similar to ESTs gb|W43264, gb|H36765, gb|R30617, gb|AA042095, and emb|Z27272 ; contains Pfam profile PF00407: Pathogenesis-related protein Bet
20.2	At1g32090	0.623107	-0.177442	0.317393	-0.255916	early-responsive to dehydration protein-related / ERD protein-related similar to ERD4 protein (early-responsive to dehydration stress) [Arabidopsis thaliana] GI:15375406; contains Pfam profile PF02714: Domain of unknown function DUF221
20.2	At2g17880	0.427636	-0.586483	0.320549	0.123152	DNAJ heat shock protein, putative similar to J11 protein [Arabidopsis thaliana] GI:9843641; contains Pfam profile PF00226 DnaJ domain
20.2	At5g16650	0.518643	-0.0802618	0.323193	-0.289127	DNAJ heat shock N-terminal domain-containing protein similar to SP|P30725 Chaperone protein dnaJ Clostridium acetobutylicum; contains Pfam profile PF00226: DnaJ domain
20.2	At5g37750	0.660558	0.463316	0.327081	0.165101	DNAJ heat shock N-terminal domain-containing protein contains Pfam profile PF00226 DnaJ domain
[truncated: 729 more rows]
