# Supplementary material for: Comparison of Intact Arabidopsis thaliana Leaf Transcript Profiles during Treatment with Inhibitors of Mitochondrial Electron Transport and TCA Cycle
Source: PLoS One. 2012 Sep 18;7(9):e44339. doi: 10.1371/journal.pone.0044339 (PMC3445595; doi:10.1371/journal.pone.0044339)
Supplement: Resource S5 — List of experiments used for cluster analyses. (XLS) [file pone.0044339.s005.xls]

## Sheet: Table S1
Supplemental Resource S5. Microarray experimental data used in the cluster analysis.
Experiment Name	Name in Cluster Tree	Submission # or ID	Source URL
Glucose 6h	Glucose 6h	E-MEXP-475	http://www.ebi.ac.uk/arrayexpress/#ae-browse/q=Ath1[0]
Glucose and ABA 6h	Gluc and ABA 6h	E-MEXP-475	http://www.ebi.ac.uk/arrayexpress/#ae-browse/q=Ath1[0]
Cycloheximide 3h	Cycloheximide 3h	TAIR-ME00361	http://www.arabidopsis.org/info/expression/ATGenExpress.jsp
Daminozide 3h	Daminozide 3h	TAIR-ME00364	http://www.arabidopsis.org/info/expression/ATGenExpress.jsp
Ibuprofen 3h	Ibuprofen 3h	TAIR-ME00364	http://www.arabidopsis.org/info/expression/ATGenExpress.jsp
Salicylic acid 6h	Salicylic acid 6h	TAIR-ME00364	http://www.arabidopsis.org/info/expression/ATGenExpress.jsp
Heat 38°C shoot 3h	Heat 38C 3h	TAIR-ME00339	http://www.arabidopsis.org/info/expression/ATGenExpress.jsp
Heat 38°C shoot 6h	Heat 38C 6h	TAIR-ME00339	http://www.arabidopsis.org/info/expression/ATGenExpress.jsp
Heat 38°C shoot 12h	Heat 38C 12h	TAIR-ME00339	http://www.arabidopsis.org/info/expression/ATGenExpress.jsp
Cold 4°C shoot 3h	Cold 4C 3h	TAIR-ME00325	http://www.arabidopsis.org/info/expression/ATGenExpress.jsp
Cold 4°C shoot 6h	Cold 4C 6h	TAIR-ME00325	http://www.arabidopsis.org/info/expression/ATGenExpress.jsp
Cold 4°C shoot 12h	Cold 4C 12h	TAIR-ME00325	http://www.arabidopsis.org/info/expression/ATGenExpress.jsp
Drought shoot 3h	Drought 3h	TAIR-ME00338	http://www.arabidopsis.org/info/expression/ATGenExpress.jsp
Drought shoot 6h	Drought 6h	TAIR-ME00338	http://www.arabidopsis.org/info/expression/ATGenExpress.jsp
Drought shoot 12h	Drought 12h	TAIR-ME00338	http://www.arabidopsis.org/info/expression/ATGenExpress.jsp
Osmotic stress shoot 3h	Osmotic 3h	TAIR-ME00327	http://www.arabidopsis.org/info/expression/ATGenExpress.jsp
Osmotic stress shoot 6h	Osmotic 6h	TAIR-ME00327	http://www.arabidopsis.org/info/expression/ATGenExpress.jsp
Osmotic stress shoot 12h	Osmotic 12h	TAIR-ME00327	http://www.arabidopsis.org/info/expression/ATGenExpress.jsp
Wounding shoot 3h	Wounding 3h	TAIR-ME00330	http://www.arabidopsis.org/info/expression/ATGenExpress.jsp
Wounding shoot 6h	Wounding 6h	TAIR-ME00330	http://www.arabidopsis.org/info/expression/ATGenExpress.jsp
Wounding shoot 12h	Wounding 12h	TAIR-ME00330	http://www.arabidopsis.org/info/expression/ATGenExpress.jsp
Aphid feeding 8h	Aphid feeding 8h	E-NASC-46	htpp://www.ebi.ac.uk/arrayexpress/browse.html
Harpin 4h	Harpin 4h	TAIR-ME00332	http://www.arabidopsis.org/info/expression/ATGenExpress.jsp
Flagellin 4h	Flagellin 4h	TAIR-ME00332	http://www.arabidopsis.org/info/expression/ATGenExpress.jsp
NPP1 4h	NPP1 4h	TAIR-ME00332	http://www.arabidopsis.org/info/expression/ATGenExpress.jsp
Lipopolysaccharide 4h	Lipopolysacch 4h	TAIR-ME00332	http://www.arabidopsis.org/info/expression/ATGenExpress.jsp
Pseudomonas syringae pv. tomato avrRpm1 6h	Pst avrRpm1 6h	TAIR-ME00331	http://www.arabidopsis.org/info/expression/ATGenExpress.jsp
Pseudomonas syringae pv. phaseolicola 6h	Pst phaseolicola 6h	TAIR-ME00331	http://www.arabidopsis.org/info/expression/ATGenExpress.jsp
Pseudomonas syringae pv. tomato DC3000 6h	Pst DC3000 6h	TAIR-ME00331	http://www.arabidopsis.org/info/expression/ATGenExpress.jsp
Pseudomonas syringae pv. tomato DC3000 HrcC- 6h	Pst DC3000 HrcC- 6h	TAIR-ME00331	http://www.arabidopsis.org/info/expression/ATGenExpress.jsp
Botrytis cinerea 18h	B cinerea 18h	TAIR-ME00341	http://www.arabidopsis.org/info/expression/ATGenExpress.jsp
Phytophthora infestans 6h	P infestans 6h	TAIR-ME00342	http://www.arabidopsis.org/info/expression/ATGenExpress.jsp
Phytophthora infestans 12h	P infestans 12h	TAIR-ME00342	http://www.arabidopsis.org/info/expression/ATGenExpress.jsp
Erysiphe orontii 6h	E orontii 6h	TAIR-ME00354	http://www.arabidopsis.org/info/expression/ATGenExpress.jsp
Erysiphe orontii 12h	E orontii 12h	TAIR-ME00354	http://www.arabidopsis.org/info/expression/ATGenExpress.jsp
Ozone 4h	Ozone 4h	NASCARRAYS-26	http://affymetrix.arabidopsis.info/
Hydrogen peroxide 1h	Hydrogen Perox 1h	E-NASC-5	http://www.ebi.ac.uk/arrayexpress/#ae-browse/q=Ath1[0]
Catalase mutant in high light 3h	Catalase mut HL 3h	E-MEXP-449	http://www.ebi.ac.uk/arrayexpress/#ae-browse/q=Ath1[0]
Catalase mutant in high light 8h	Catalase mut HL 8h	E-MEXP-449	http://www.ebi.ac.uk/arrayexpress/#ae-browse/q=Ath1[0]
Methyl viologen 3h	Methyl viologen 3h	TAIR-ME00340	http://www.arabidopsis.org/info/expression/ATGenExpress.jsp
Methyl viologen 6h	Methyl viologen 6h	TAIR-ME00340	http://www.arabidopsis.org/info/expression/ATGenExpress.jsp
Methyl viologen 12h	Methyl viologen 12h	TAIR-ME00340	http://www.arabidopsis.org/info/expression/ATGenExpress.jsp
UV-B 3h	UV-B 3h	TAIR-ME00329	http://www.arabidopsis.org/info/expression/ATGenExpress.jsp
UV-B 6h	UV-B 6h	TAIR-ME00329	http://www.arabidopsis.org/info/expression/ATGenExpress.jsp
UV-B 12h	UV-B 12h	TAIR-ME00329	http://www.arabidopsis.org/info/expression/ATGenExpress.jsp
Low R/FR light 24h	Low R/FR light 24h	E-MEXP-444	http://www.ebi.ac.uk/arrayexpress/#ae-browse/q=Ath1[0]
