# Supplementary material for: Comparison of Intact Arabidopsis thaliana Leaf Transcript Profiles during Treatment with Inhibitors of Mitochondrial Electron Transport and TCA Cycle
Source: PLoS One. 2012 Sep 18;7(9):e44339. doi: 10.1371/journal.pone.0044339 (PMC3445595; doi:10.1371/journal.pone.0044339)
Supplement: Resource S6 — Pearson correlation coefficients for cluster analyses using genes with significantly altered expression (q≤0.05) by cytochrome pathway inhibition with AA or TCA cycle inhibition with MFA. (XLS) [file pone.0044339.s006.xls]

## Sheet: AA
Supplemental Resource S6. Pearson Correlation Coefficients for cluster analyses for transcriptomes in response to AA or MFA.
Note: Generated using Cluster program. More information can be found in Cluster and TreeView Manual
at http://rana.lbl.gov/manuals/ClusterTreeView.pdf
A. Correlation coefficients for cluster analysis using all genes induced by AA with q ≤ 0.05
	NODE1X	Flagellin 4h	Harpin 4h	0.897642
	NODE2X	P infestans 12h	P infestans 6h	0.895959
	NODE3X	UV-B 6h	UV-B 3h	0.883389
	NODE4X	Osmotic 12h	Osmotic 6h	0.856584
	NODE5X	Lipopolysacch 4h	NODE 1X	0.842229
	NODE6X	Ozone 4h	NODE 3X	0.824102
	NODE7X	Wounding 12h	Drought 12h	0.82398
	NODE8X	NODE 2X	NPP1 4h	0.822248
	NODE9X	Catalase mut HL 3h	Catalase mut HL 8h	0.797479
	NODE10X	NODE 4X	Osmotic 3h	0.792341
	NODE11X	B cinerea 18h	NODE 8X	0.788161
	NODE12X	Cold 4C 6h	Cold 4C 3h	0.774193
	NODE13X	NODE 6X	AA	0.7571
	NODE14X	Pst phaseolicola 6h	NODE 5X	0.754338
	NODE15X	NODE 11X	NODE 13X	0.73138
	NODE16X	Gluc and ABA 6h	Glucose 6h	0.71596
	NODE17X	UV-B 12h	NODE 7X	0.714991
	NODE18X	Pst avrRpm1 6h	NODE 15X	0.671538
	NODE19X	NODE 14X	NODE 18X	0.657142
	NODE20X	Methyl viologen 12h	NODE 17X	0.649218
	NODE21X	Hydrogen Perox 1h	MFA	0.616984
	NODE22X	NODE 10X	NODE 19X	0.616731
	NODE23X	Wounding 6h	Wounding 3h	0.605806
	NODE24X	NODE 20X	NODE 22X	0.572547
	NODE25X	Cycloheximide 3h	NODE 21X	0.554027
	NODE26X	Cold 4C 12h	NODE 12X	0.535529
	NODE27X	NODE 9X	NODE 24X	0.515251
	NODE28X	NODE 25X	NODE 27X	0.491141
	NODE29X	Salicylic acid 6h	Ibuprofen 3h	0.485178
	NODE30X	Drought 3h	Methyl viologen 3h	0.477524
	NODE31X	NODE 23X	NODE 28X	0.46535
	NODE32X	Heat 38C 6h	Methyl viologen 6h	0.413702
	NODE33X	E orontii 12h	E orontii 6h	0.410688
	NODE34X	NODE 29X	NODE 31X	0.299208
	NODE35X	Aphid feeding 8h	NODE 34X	0.273835
	NODE36X	Heat 38C 3h	NODE 30X	0.270173
	NODE37X	Drought 6h	Pst DC3000 6h	0.243471
	NODE38X	NODE 26X	NODE 35X	0.237981
	NODE39X	NODE 36X	NODE 16X	0.22326
	NODE40X	Pst DC3000 HrcC- 6h	NODE 38X	0.155554
	NODE41X	Heat 38C 12h	NODE 40X	0.144493
	NODE42X	NODE 37X	NODE 39X	0.125516
	NODE43X	Daminozide 3h	NODE 42X	0.06744
	NODE44X	NODE 33X	NODE 41X	0.038439
	NODE45X	NODE 32X	NODE 43X	0.037575
	NODE46X	NODE 45X	Low R/FR light 24h	-0.053819
	NODE47X	NODE 46X	NODE 44X	-0.112088

## Sheet: MFA 
B. Correlation coefficients for cluster analysis using all genes induced by MFA with q ≤ 0.05
	NODE1X	Flagellin 4h	Harpin 4h	0.896836
	NODE2X	UV-B 6h	UV-B 3h	0.893908
	NODE3X	P infestans 12h	P infestans 6h	0.882473
	NODE4X	Osmotic 12h	Osmotic 6h	0.844434
	NODE5X	Ozone 4h	NODE 2X	0.830359
	NODE6X	Cold 4C 6h	Cold 4C 3h	0.822497
	NODE7X	Catalase mut HL 8h	Catalase mut HL 3h	0.811988
	NODE8X	Lipopolysacch 4h	NODE 1X	0.805574
	NODE9X	Wounding 12h	Drought 12h	0.799886
	NODE10X	AA 6h	MFA 10h	0.790255
	NODE11X	NODE 3X	B cinerea 18h	0.779258
	NODE12X	Gluc and ABA 6h	Glucose 6h	0.776251
	NODE13X	NODE 4X	Osmotic 3h	0.77342
	NODE14X	Pst phaseolicola 6h	NPP1 4h	0.754402
	NODE15X	NODE 5X	NODE 10X	0.741143
	NODE16X	Methyl viologen 12h	NODE 9X	0.735432
	NODE17X	NODE 11X	NODE 15X	0.708866
	NODE18X	Wounding 6h	Wounding 3h	0.70717
	NODE19X	NODE 14X	NODE 8X	0.696592
	NODE20X	Pst avrRpm1 6h	NODE 17X	0.679296
	NODE21X	NODE 19X	NODE 20X	0.665549
	NODE22X	Salicylic acid 6h	Ibuprofen 3h	0.631702
	NODE23X	Cycloheximide 3h	NODE 21X	0.618682
	NODE24X	NODE 16X	UV-B 12h	0.617061
	NODE25X	NODE 7X	Hydrogen Perox 1h	0.586923
	NODE26X	NODE 13X	NODE 23X	0.567551
	NODE27X	NODE 24X	NODE 26X	0.550011
	NODE28X	NODE 25X	NODE 27X	0.518369
	NODE29X	Methyl viologen 6h	Heat 38C 6h	0.51154
	NODE30X	E orontii 6h	E orontii 12h	0.511118
	NODE31X	Cold 4C 12h	NODE 6X	0.498416
	NODE32X	NODE 18X	NODE 28X	0.479999
	NODE33X	NODE 22X	NODE 32X	0.391024
	NODE34X	Drought 3h	NODE 12X	0.348628
	NODE35X	Pst DC3000 HrcC- 6h	Pst DC3000 6h	0.32744
	NODE36X	NODE 31X	NODE 33X	0.261011
	NODE37X	NODE 29X	Drought 6h	0.234952
	NODE38X	Heat 38C 3h	Methyl viologen 3h	0.179242
	NODE39X	Aphid feeding 8h	NODE 30X	0.178641
	NODE40X	NODE 35X	Low R/FR light 24h	0.161732
	NODE41X	NODE 34X	NODE 38X	0.158949
	NODE42X	Daminozide 3h	Heat 38C 12h	0.12203
	NODE43X	NODE 37X	NODE 40X	0.086369
	NODE44X	NODE 41X	NODE 36X	0.054002
	NODE45X	NODE 42X	NODE 43X	0.043901
	NODE46X	NODE 39X	NODE 45X	0.022114
	NODE47X	NODE 46X	NODE 44X	-0.105387
